# Supplementary material for: Propanaminium p-toluene­sulfonate
Source: Acta Crystallogr Sect E Struct Rep Online. 2012 May 5;68(Pt 6):o1648. doi: 10.1107/S1600536812019435 (PMC3379249; doi:10.1107/S1600536812019435)
Supplement: Supplementary file 1 [file e-68-o1648-sup1.cif]

##############################################################################
#                                                                            #
# This CIF contains the data in a paper accepted for publication in          #
# Acta Crystallographica Section E. It conforms to the requirements of       #
# Notes for Authors for Acta Crystallographica Section E, and has been       #
# peer reviewed under the auspices of the IUCr Commission on Journals.       #
#                                                                            #
# Full details of the Crystallographic Information File format               #
# are given in the paper "The Crystallographic Information File (CIF):       #
# a New Standard Archive File for Crystallography" by S. R. Hall, F. H.      #
# Allen and I. D. Brown [Acta Cryst. (1991), A47, 655-685].                  #
#                                                                            #
# The current version of the core CIF dictionary is obtainable from          #
# ftp://ftp.iucr.org/pub/cif_core.dic.                                       #
#                                                                            #
# Software is freely available for graphical display of the structure(s)     #
# in this CIF. For information consult the CIF software page                 #
# http://www.iucr.org/resources/cif/software.                                #
#                                                                            #
# This file may be used for bona fide research purposes within the           #
# scientific community so long as proper attribution is given to the journal # 
# article from which it was obtained.                                        #
#                                                                            #
##############################################################################
data_I
_audit_creation_method     SHELXL-97
_chemical_name_systematic
;
Propanaminium <i>p</i>-toluenesulfonate
;
_chemical_name_common     ?
_chemical_formula_moiety     'C3 H10 N +, C7 H7 O3 S -'
_chemical_formula_sum     'C10 H17 N O3 S'
_chemical_formula_iupac     'C3 H10 N +, C7 H7 O3 S -'
_chemical_formula_weight     231.31
_chemical_melting_point     ?
_symmetry_cell_setting     triclinic
_symmetry_space_group_name_H-M     'P -1'
_symmetry_space_group_name_Hall     '-P 1'
loop_
    _symmetry_equiv_pos_as_xyz
    'x, y, z'
    '-x, -y, -z'
_cell_length_a     5.6682(11)
_cell_length_b     7.3927(15)
_cell_length_c     13.817(3)
_cell_angle_alpha     93.81(3)
_cell_angle_beta     94.22(3)
_cell_angle_gamma     91.27(3)
_cell_volume     575.9(2)
_cell_formula_units_Z     2
_cell_measurement_reflns_used     3450
_cell_measurement_theta_min     6.21
_cell_measurement_theta_max     55.28
_cell_measurement_temperature     293(2)
_exptl_crystal_description     block
_exptl_crystal_colour     colorless
_exptl_crystal_size_max     0.3
_exptl_crystal_size_mid     0.3
_exptl_crystal_size_min     0.2
_exptl_crystal_density_diffrn     1.334
_exptl_crystal_density_meas     ?
_exptl_crystal_density_method     'not measured'
_exptl_crystal_F_000     248
_exptl_absorpt_coefficient_mu     0.269
_exptl_absorpt_correction_type     multi-scan
_exptl_absorpt_process_details     '(CrystalClear; Rigaku, 2005)'
_exptl_absorpt_correction_T_min     0.4887
_exptl_absorpt_correction_T_max     1.0000
_exptl_special_details     ?
_diffrn_ambient_temperature     293(2)
_diffrn_radiation_type     MoK\a
_diffrn_radiation_wavelength     0.71073
_diffrn_radiation_source     'fine-focus sealed tube'
_diffrn_radiation_monochromator     graphite
_diffrn_measurement_device_type     'Rigaku Mercury CCD'
_diffrn_measurement_method     \w
_diffrn_detector_area_resol_mean     ?
_diffrn_reflns_number     6023
_diffrn_reflns_av_R_equivalents     0.0397
_diffrn_reflns_av_sigmaI/netI     0.0554
_diffrn_reflns_theta_min     3.04
_diffrn_reflns_theta_max     27.48
_diffrn_reflns_theta_full     27.48
_diffrn_measured_fraction_theta_max     0.997
_diffrn_measured_fraction_theta_full     0.997
_diffrn_reflns_limit_h_min     -7
_diffrn_reflns_limit_h_max     7
_diffrn_reflns_limit_k_min     -9
_diffrn_reflns_limit_k_max     9
_diffrn_reflns_limit_l_min     -17
_diffrn_reflns_limit_l_max     17
_diffrn_standards_number     ?
_diffrn_standards_interval_count     ?
_diffrn_standards_interval_time     ?
_diffrn_standards_decay_%     ?
_refine_special_details
;
Refinement of <i>F</i>^2^ against ALL reflections. The weighted <i>R</i>-factor
<i>wR</i> and goodness of fit <i>S</i> are based on <i>F</i>^2^, conventional
<i>R</i>-factors <i>R</i> are based on <i>F</i>, with <i>F</i> set to zero for
negative <i>F</i>^2^. The threshold expression of <i>F</i>^2^ >
\s(<i>F</i>^2^) is used only for calculating <i>R</i>-factors(gt) <i>etc</i>.
and is not relevant to the choice of reflections for refinement.
<i>R</i>-factors based on <i>F</i>^2^ are statistically about twice as large
as those based on <i>F</i>, and <i>R</i>- factors based on ALL data will be
even larger.
;
_reflns_number_total     2639
_reflns_number_gt     1897
_reflns_threshold_expression     I>2sigma(I)
_refine_ls_structure_factor_coef     Fsqd
_refine_ls_matrix_type     full
_refine_ls_R_factor_all     0.0957
_refine_ls_R_factor_gt     0.0687
_refine_ls_wR_factor_gt     0.1720
_refine_ls_wR_factor_ref     0.1893
_refine_ls_goodness_of_fit_ref     1.031
_refine_ls_restrained_S_all     1.031
_refine_ls_number_reflns     2639
_refine_ls_number_parameters     139
_refine_ls_number_restraints     0
_refine_ls_hydrogen_treatment     constr
_refine_ls_weighting_scheme     calc
_refine_ls_weighting_details
         'calc w=1/[\s^2^(Fo^2^)+(0.0894P)^2^+0.5890P] where P=(Fo^2^+2Fc^2^)/3'
_atom_sites_solution_hydrogens     geom
_atom_sites_solution_primary     direct
_atom_sites_solution_secondary     difmap
_refine_ls_shift/su_max     0.000
_refine_ls_shift/su_mean     0.000
_refine_diff_density_max     1.019
_refine_diff_density_min     -0.518
_refine_ls_extinction_method     none
_refine_ls_extinction_coef     ?
loop_
    _atom_type_symbol
    _atom_type_description
    _atom_type_scat_dispersion_real
    _atom_type_scat_dispersion_imag
    _atom_type_scat_source
    'C' 'C' 0.0033 0.0016
                         'International Tables Vol C Tables 4.2.6.8 and 6.1.1.4'
    'H' 'H' 0.0000 0.0000
                         'International Tables Vol C Tables 4.2.6.8 and 6.1.1.4'
    'N' 'N' 0.0061 0.0033
                         'International Tables Vol C Tables 4.2.6.8 and 6.1.1.4'
    'O' 'O' 0.0106 0.0060
                         'International Tables Vol C Tables 4.2.6.8 and 6.1.1.4'
    'S' 'S' 0.1246 0.1234
                         'International Tables Vol C Tables 4.2.6.8 and 6.1.1.4'
_computing_data_collection     'CrystalClear (Rigaku, 2005)'
_computing_cell_refinement     'CrystalClear (Rigaku, 2005)'
_computing_data_reduction     'CrystalClear (Rigaku, 2005)'
_computing_structure_solution     'SHELXS97 (Sheldrick, 2008)'
_computing_structure_refinement     'SHELXL97 (Sheldrick, 2008)'
_computing_molecular_graphics     'SHELXTL (Sheldrick, 2008)'
_computing_publication_material     'SHELXL97 (Sheldrick, 2008)'
loop_
    _atom_site_type_symbol
    _atom_site_label
    _atom_site_fract_x
    _atom_site_fract_y
    _atom_site_fract_z
    _atom_site_U_iso_or_equiv
    _atom_site_adp_type
    _atom_site_calc_flag
    _atom_site_refinement_flags
    _atom_site_occupancy
    _atom_site_symmetry_multiplicity
    _atom_site_disorder_assembly
    _atom_site_disorder_group
    C C1 0.1911(8) 0.6760(6) 0.2544(3) 0.0653(12) Uani d . 1 1 . .
    H H1D 0.3047 0.7734 0.2710 0.098 Uiso calc R 1 1 . .
    H H1E 0.1634 0.6599 0.1849 0.098 Uiso calc R 1 1 . .
    H H1F 0.2509 0.5662 0.2790 0.098 Uiso calc R 1 1 . .
    C C2 -0.0444(8) 0.7220(7) 0.2999(3) 0.0667(12) Uani d . 1 1 . .
    H H2A -0.1012 0.8366 0.2784 0.080 Uiso calc R 1 1 . .
    H H2B -0.1639 0.6284 0.2796 0.080 Uiso calc R 1 1 . .
    C C3 -0.0004(9) 0.7333(7) 0.4042(3) 0.0677(12) Uani d . 1 1 . .
    H H3A 0.1028 0.8379 0.4235 0.081 Uiso calc R 1 1 . .
    H H3B 0.0829 0.6263 0.4229 0.081 Uiso calc R 1 1 . .
    C C4 0.6719(8) 0.7797(6) 1.0672(3) 0.0566(10) Uani d . 1 1 . .
    H H4A 0.8354 0.7483 1.0741 0.085 Uiso calc R 1 1 . .
    H H4B 0.5784 0.6936 1.0980 0.085 Uiso calc R 1 1 . .
    H H4C 0.6535 0.8988 1.0973 0.085 Uiso calc R 1 1 . .
    C C5 0.5912(6) 0.7771(4) 0.9612(2) 0.0390(8) Uani d . 1 1 . .
    C C6 0.3676(6) 0.7134(5) 0.9274(2) 0.0426(8) Uani d . 1 1 . .
    H H6 0.2666 0.6691 0.9709 0.051 Uiso calc R 1 1 . .
    C C7 0.2909(6) 0.7140(4) 0.8304(2) 0.0379(7) Uani d . 1 1 . .
    H H7 0.1392 0.6712 0.8091 0.045 Uiso calc R 1 1 . .
    C C8 0.4394(5) 0.7782(4) 0.7650(2) 0.0287(6) Uani d . 1 1 . .
    C C9 0.6642(6) 0.8422(5) 0.7971(2) 0.0403(8) Uani d . 1 1 . .
    H H9 0.7662 0.8846 0.7534 0.048 Uiso calc R 1 1 . .
    C C10 0.7356(6) 0.8427(5) 0.8943(2) 0.0444(8) Uani d . 1 1 . .
    H H10 0.8858 0.8886 0.9158 0.053 Uiso calc R 1 1 . .
    N N1 -0.2160(5) 0.7484(4) 0.45840(19) 0.0394(7) Uani d . 1 1 . .
    H H1A -0.2958 0.8447 0.4408 0.059 Uiso calc R 1 1 . .
    H H1B -0.1749 0.7606 0.5220 0.059 Uiso calc R 1 1 . .
    H H1C -0.3069 0.6488 0.4450 0.059 Uiso calc R 1 1 . .
    O O1 0.0916(4) 0.7800(4) 0.63485(18) 0.0593(8) Uani d . 1 1 . .
    O O2 0.4559(5) 0.9336(3) 0.60426(17) 0.0487(6) Uani d . 1 1 . .
    O O3 0.4344(4) 0.6090(3) 0.59619(16) 0.0463(6) Uani d . 1 1 . .
    S S1 0.34710(14) 0.77477(11) 0.64010(5) 0.0344(3) Uani d . 1 1 . .
loop_
    _atom_site_aniso_label
    _atom_site_aniso_U_11
    _atom_site_aniso_U_22
    _atom_site_aniso_U_33
    _atom_site_aniso_U_12
    _atom_site_aniso_U_13
    _atom_site_aniso_U_23
    C1 0.073(3) 0.068(3) 0.058(3) 0.010(2) 0.025(2) 0.006(2)
    C2 0.072(3) 0.070(3) 0.057(3) 0.004(2) -0.004(2) 0.005(2)
    C3 0.079(3) 0.065(3) 0.059(3) -0.004(2) 0.013(2) -0.003(2)
    C4 0.076(3) 0.059(2) 0.0333(18) 0.015(2) -0.0078(18) 0.0034(17)
    C5 0.050(2) 0.0366(17) 0.0294(15) 0.0122(15) -0.0036(14) 0.0001(13)
    C6 0.051(2) 0.0438(19) 0.0345(16) -0.0011(16) 0.0067(15) 0.0081(14)
    C7 0.0376(17) 0.0409(18) 0.0349(16) -0.0059(14) 0.0036(13) 0.0010(13)
    C8 0.0336(15) 0.0271(14) 0.0251(13) 0.0081(12) 0.0012(11) -0.0021(11)
    C9 0.0331(17) 0.052(2) 0.0361(16) -0.0024(14) 0.0050(14) 0.0024(15)
    C10 0.0329(17) 0.058(2) 0.0406(18) 0.0017(15) -0.0019(14) -0.0033(16)
    N1 0.0468(16) 0.0387(15) 0.0326(14) 0.0032(12) 0.0017(12) 0.0022(12)
    O1 0.0358(14) 0.103(2) 0.0379(13) 0.0121(14) -0.0045(11) -0.0013(14)
    O2 0.0657(17) 0.0429(14) 0.0392(13) 0.0082(12) 0.0040(12) 0.0136(11)
    O3 0.0599(16) 0.0423(13) 0.0356(12) 0.0057(11) 0.0045(11) -0.0088(10)
    S1 0.0370(5) 0.0403(5) 0.0255(4) 0.0057(3) 0.0007(3) 0.0003(3)
_geom_special_details
;
All e.s.d.'s (except the e.s.d. in the dihedral angle between two l.s. planes)
are estimated using the full covariance matrix. The cell e.s.d.'s are taken
into account individually in the estimation of e.s.d.'s in distances, angles
and torsion angles; correlations between e.s.d.'s in cell parameters are only
used when they are defined by crystal symmetry. An approximate (isotropic)
treatment of cell e.s.d.'s is used for estimating e.s.d.'s involving l.s.
planes.
;
loop_
    _geom_bond_atom_site_label_1
    _geom_bond_atom_site_label_2
    _geom_bond_site_symmetry_2
    _geom_bond_distance
    _geom_bond_publ_flag
    C1 C2 . 1.552(6) ?
    C1 H1D . 0.9600 ?
    C1 H1E . 0.9600 ?
    C1 H1F . 0.9600 ?
    C2 C3 . 1.442(6) ?
    C2 H2A . 0.9700 ?
    C2 H2B . 0.9700 ?
    C3 N1 . 1.482(5) ?
    C3 H3A . 0.9700 ?
    C3 H3B . 0.9700 ?
    C4 C5 . 1.500(4) ?
    C4 H4A . 0.9600 ?
    C4 H4B . 0.9600 ?
    C4 H4C . 0.9600 ?
    C5 C6 . 1.380(5) ?
    C5 C10 . 1.383(5) ?
    C6 C7 . 1.378(4) ?
    C6 H6 . 0.9300 ?
    C7 C8 . 1.379(4) ?
    C7 H7 . 0.9300 ?
    C8 C9 . 1.381(4) ?
    C8 S1 . 1.764(3) ?
    C9 C10 . 1.374(5) ?
    C9 H9 . 0.9300 ?
    C10 H10 . 0.9300 ?
    N1 H1A . 0.8900 ?
    N1 H1B . 0.8900 ?
    N1 H1C . 0.8900 ?
    O1 S1 . 1.446(3) ?
    O2 S1 . 1.447(3) ?
    O3 S1 . 1.445(2) ?
loop_
    _geom_angle_atom_site_label_1
    _geom_angle_atom_site_label_2
    _geom_angle_atom_site_label_3
    _geom_angle_site_symmetry_1
    _geom_angle_site_symmetry_3
    _geom_angle
    _geom_angle_publ_flag
    C2 C1 H1D . . 109.5 ?
    C2 C1 H1E . . 109.5 ?
    H1D C1 H1E . . 109.5 ?
    C2 C1 H1F . . 109.5 ?
    H1D C1 H1F . . 109.5 ?
    H1E C1 H1F . . 109.5 ?
    C3 C2 C1 . . 108.1(4) ?
    C3 C2 H2A . . 110.1 ?
    C1 C2 H2A . . 110.1 ?
    C3 C2 H2B . . 110.1 ?
    C1 C2 H2B . . 110.1 ?
    H2A C2 H2B . . 108.4 ?
    C2 C3 N1 . . 114.5(4) ?
    C2 C3 H3A . . 108.6 ?
    N1 C3 H3A . . 108.6 ?
    C2 C3 H3B . . 108.6 ?
    N1 C3 H3B . . 108.6 ?
    H3A C3 H3B . . 107.6 ?
    C5 C4 H4A . . 109.5 ?
    C5 C4 H4B . . 109.5 ?
    H4A C4 H4B . . 109.5 ?
    C5 C4 H4C . . 109.5 ?
    H4A C4 H4C . . 109.5 ?
    H4B C4 H4C . . 109.5 ?
    C6 C5 C10 . . 117.6(3) ?
    C6 C5 C4 . . 121.1(3) ?
    C10 C5 C4 . . 121.3(3) ?
    C7 C6 C5 . . 121.3(3) ?
    C7 C6 H6 . . 119.3 ?
    C5 C6 H6 . . 119.3 ?
    C6 C7 C8 . . 120.0(3) ?
    C6 C7 H7 . . 120.0 ?
    C8 C7 H7 . . 120.0 ?
    C7 C8 C9 . . 119.8(3) ?
    C7 C8 S1 . . 120.6(2) ?
    C9 C8 S1 . . 119.6(2) ?
    C10 C9 C8 . . 119.3(3) ?
    C10 C9 H9 . . 120.4 ?
    C8 C9 H9 . . 120.4 ?
    C9 C10 C5 . . 122.1(3) ?
    C9 C10 H10 . . 118.9 ?
    C5 C10 H10 . . 118.9 ?
    C3 N1 H1A . . 109.5 ?
    C3 N1 H1B . . 109.5 ?
    H1A N1 H1B . . 109.5 ?
    C3 N1 H1C . . 109.5 ?
    H1A N1 H1C . . 109.5 ?
    H1B N1 H1C . . 109.5 ?
    O3 S1 O1 . . 113.29(17) ?
    O3 S1 O2 . . 111.81(15) ?
    O1 S1 O2 . . 112.99(17) ?
    O3 S1 C8 . . 106.01(14) ?
    O1 S1 C8 . . 105.90(15) ?
    O2 S1 C8 . . 106.13(15) ?
loop_
    _geom_hbond_atom_site_label_D
    _geom_hbond_atom_site_label_H
    _geom_hbond_atom_site_label_A
    _geom_hbond_site_symmetry_A
    _geom_hbond_distance_DH
    _geom_hbond_distance_HA
    _geom_hbond_distance_DA
    _geom_hbond_angle_DHA
    N1 H1A O2 2_576 0.89 2.00 2.892(4) 175.9
    N1 H1C O3 2_566 0.89 2.05 2.921(4) 164.9
    N1 H1B O1 . 0.89 2.09 2.884(4) 148.9
_iucr_refine_instructions_details
;
TITL 1 in P-1
CELL 0.71073   5.6682   7.3927  13.8166  93.806  94.223  91.268
ZERR    2   0.0011   0.0015   0.0028   0.030   0.030   0.030
LATT 1
SFAC C  H  N  O  S
UNIT 20 34 2 6 2
L.S. 30
ACTA
BOND $H
EQIV $1 -x, -y+2, -z+1
EQIV $2 -x, -y+1, -z+1
HTAB N1 O2_$1
HTAB N1 O3_$2
HTAB N1 O1
FMAP 2
PLAN 20
HTAB
FREE C8   Q3
WGHT    0.089400    0.589000
FVAR       0.65149
MOLE 1
C1    1    0.191113    0.675974    0.254353    11.00000    0.07350    0.06772 =
         0.05833    0.00561    0.02500    0.01032
AFIX 137
H1D   2    0.304742    0.773357    0.270976    11.00000   -1.50000
H1E   2    0.163382    0.659890    0.184896    11.00000   -1.50000
H1F   2    0.250911    0.566211    0.279044    11.00000   -1.50000
AFIX   0
C2    1   -0.044430    0.721993    0.299853    11.00000    0.07181    0.06988 =
         0.05742    0.00496   -0.00391    0.00427
AFIX  23
H2A   2   -0.101235    0.836634    0.278429    11.00000   -1.20000
H2B   2   -0.163881    0.628403    0.279637    11.00000   -1.20000
AFIX   0
C3    1   -0.000391    0.733347    0.404201    11.00000    0.07856    0.06530 =
         0.05916   -0.00281    0.01268   -0.00369
AFIX  23
H3A   2    0.102848    0.837946    0.423458    11.00000   -1.20000
H3B   2    0.082882    0.626349    0.422896    11.00000   -1.20000
AFIX   0
C4    1    0.671908    0.779680    1.067176    11.00000    0.07649    0.05878 =
         0.03329    0.00337   -0.00783    0.01480
AFIX 137
H4A   2    0.835429    0.748252    1.074063    11.00000   -1.50000
H4B   2    0.578419    0.693590    1.098004    11.00000   -1.50000
H4C   2    0.653503    0.898837    1.097273    11.00000   -1.50000
AFIX   0
C5    1    0.591245    0.777121    0.961221    11.00000    0.05029    0.03661 =
         0.02936    0.00008   -0.00356    0.01220
C6    1    0.367598    0.713398    0.927382    11.00000    0.05075    0.04384 =
         0.03446    0.00815    0.00672   -0.00110
AFIX  43
H6    2    0.266581    0.669145    0.970898    11.00000   -1.20000
AFIX   0
C7    1    0.290922    0.714017    0.830394    11.00000    0.03756    0.04089 =
         0.03489    0.00095    0.00362   -0.00593
AFIX  43
H7    2    0.139177    0.671200    0.809095    11.00000   -1.20000
AFIX   0
C8    1    0.439396    0.778180    0.764955    11.00000    0.03360    0.02713 =
         0.02508   -0.00214    0.00122    0.00810
C9    1    0.664244    0.842228    0.797074    11.00000    0.03314    0.05188 =
         0.03606    0.00238    0.00500   -0.00241
AFIX  43
H9    2    0.766192    0.884550    0.753371    11.00000   -1.20000
AFIX   0
C10   1    0.735628    0.842728    0.894283    11.00000    0.03285    0.05814 =
         0.04061   -0.00333   -0.00193    0.00172
AFIX  43
H10   2    0.885831    0.888642    0.915786    11.00000   -1.20000
AFIX   0
N1    3   -0.216040    0.748380    0.458403    11.00000    0.04675    0.03869 =
         0.03258    0.00222    0.00165    0.00316
AFIX 137
H1A   2   -0.295833    0.844731    0.440805    11.00000   -1.50000
H1B   2   -0.174899    0.760605    0.521962    11.00000   -1.50000
H1C   2   -0.306871    0.648831    0.444987    11.00000   -1.50000
AFIX   0
O1    4    0.091590    0.779995    0.634848    11.00000    0.03582    0.10269 =
         0.03793   -0.00130   -0.00454    0.01206
O2    4    0.455895    0.933564    0.604261    11.00000    0.06567    0.04289 =
         0.03916    0.01362    0.00399    0.00818
O3    4    0.434419    0.609007    0.596189    11.00000    0.05991    0.04227 =
         0.03563   -0.00880    0.00455    0.00566
S1    5    0.347101    0.774774    0.640098    11.00000    0.03698    0.04035 =
         0.02554    0.00029    0.00070    0.00574
HKLF 4
REM  1 in P-1
REM R1 =  0.0687 for   1897 Fo > 4sig(Fo)  and  0.0957 for all   2639 data
REM    139 parameters refined using      0 restraints
END
WGHT      0.0894      0.5890
REM Highest difference peak  1.019,  deepest hole -0.518,  1-sigma level  0.081
Q1    1   0.1007  0.6442  0.3586  11.00000  0.05    1.02
Q2    1  -0.1249  0.7758  0.3608  11.00000  0.05    0.81
Q3    1   0.1199  0.7893  0.3568  11.00000  0.05    0.36
Q4    1   0.8213  0.8855  1.0836  11.00000  0.05    0.26
Q5    1   0.4500  0.5559  0.5614  11.00000  0.05    0.26
Q6    1   0.4427  1.0067  0.6382  11.00000  0.05    0.25
Q7    1   0.4499  0.9035  0.5602  11.00000  0.05    0.22
Q8    1  -0.0423  0.9001  0.3404  11.00000  0.05    0.22
Q9    1   0.7211  0.6612  1.0798  11.00000  0.05    0.22
Q10   1   0.5163  0.5666  0.6176  11.00000  0.05    0.20
Q11   1   0.1459  0.8527  0.6178  11.00000  0.05    0.20
Q12   1   0.3856  0.9703  1.0399  11.00000  0.05    0.19
Q13   1   1.1602  0.9024  0.8824  11.00000  0.05    0.19
Q14   1   0.3121  0.7394  0.3083  11.00000  0.05    0.19
Q15   1   0.3447  0.7976  0.8055  11.00000  0.05    0.19
Q16   1  -0.0541  0.9500  0.3788  11.00000  0.05    0.19
Q17   1   0.2269  0.5084  0.2504  11.00000  0.05    0.18
Q18   1   0.5241  0.4780  0.6441  11.00000  0.05    0.18
Q19   1   0.6265  0.8478  0.9242  11.00000  0.05    0.18
Q20   1   0.5168  0.8373  0.7813  11.00000  0.05    0.18
;
data_global
_journal_date_recd_electronic     2012-04-23
_journal_date_accepted     2012-04-30
_journal_name_full     'Acta Crystallographica, Section E'
_journal_year     2012
_journal_volume     68
_journal_issue      6
_journal_page_first     o1648
_journal_page_last     o1648
_journal_paper_category     QO
_journal_paper_doi     10.1107/S1600536812019435
_journal_coeditor_code     IM2372
_publ_contact_author_name     'Yu Jin'
_publ_contact_author_address
;
Ordered Matter Science Research Center, Southeast University, Nanjing 211189,
People's Republic of China
;
_publ_contact_author_email     'jinyunihao@yahoo.cn'
_publ_contact_author_fax     ?
_publ_contact_author_phone     '15295506092'
_publ_section_title
;
Propanaminium <i>p</i>-toluenesulfonate
;
loop_
    _publ_author_name
    _publ_author_footnote
    _publ_author_address
    'Jin, Yu' .
;
Ordered Matter Science Research Center, Southeast University, Nanjing 211189,
People's Republic of China
;
