# Supplementary material for: Propanaminium p-toluene­sulfonate
Source: Acta Crystallogr Sect E Struct Rep Online. 2012 May 5;68(Pt 6):o1648. doi: 10.1107/S1600536812019435 (PMC3379249; doi:10.1107/S1600536812019435)
Supplement: Supplementary file 2 [file e-68-o1648-Isup2.hkl]

# 
# h,k,l, Fc-squared, Fo-squared, sigma(Fo-squared) and status flag 
# 
data_I
_shelx_title ' 1 in P-1' 
_shelx_refln_list_code          4 
_shelx_F_calc_maximum      108.49 
_exptl_crystal_F_000       248.00 
_reflns_d_resolution_high  0.7700 
 
loop_ 
 _symmetry_equiv_pos_as_xyz 
 'x, y, z' 
 '-x, -y, -z' 
 
_cell_length_a     5.6682 
_cell_length_b     7.3927 
_cell_length_c    13.8166 
_cell_angle_alpha  93.806 
_cell_angle_beta   94.223 
_cell_angle_gamma  91.268 
 
_shelx_F_squared_multiplier     1.000 
 
loop_ 
 _refln_index_h 
 _refln_index_k 
 _refln_index_l 
 _refln_F_squared_calc 
 _refln_F_squared_meas 
 _refln_F_squared_sigma 
 _refln_observed_status 
   1   0   0     1434.99     1518.76     11.72 o 
   2   0   0       54.90       55.91      1.35 o 
   3   0   0      419.09      378.02      6.10 o 
   4   0   0       72.41       92.24      3.40 o 
   5   0   0        0.48        1.02      0.97 o 
   6   0   0        3.52        4.17      1.51 o 
   7   0   0        7.69        9.47      5.07 o 
  -7   1   0        6.28       10.91      7.70 o 
  -6   1   0        3.08        4.08      2.83 o 
  -5   1   0       11.29       15.37      1.99 o 
  -4   1   0       15.33       15.08      1.55 o 
  -3   1   0      281.46      331.65      7.42 o 
  -2   1   0      269.34      239.45      6.30 o 
  -1   1   0      778.51      933.79     11.96 o 
   1   1   0       20.63       40.33      3.25 o 
   2   1   0      277.15      223.86      5.38 o 
   3   1   0      493.95      585.52     12.57 o 
   4   1   0        8.77       10.43      1.57 o 
   5   1   0       82.61       76.62      5.47 o 
   6   1   0        0.23        2.17      1.26 o 
   7   1   0        0.60        0.38      4.17 o 
  -7   2   0        8.96        9.46      3.86 o 
  -6   2   0       11.76       16.15      3.40 o 
  -5   2   0        0.47        2.07      1.75 o 
  -4   2   0       80.55       97.67      4.72 o 
  -3   2   0      950.49      916.42     20.79 o 
  -2   2   0       55.24       90.43      4.57 o 
  -1   2   0      682.94      753.39     18.75 o 
   0   2   0    11769.93     8924.02     78.39 o 
   1   2   0      605.92      614.59      9.79 o 
   2   2   0      466.18      525.15      7.08 o 
   3   2   0      258.90      270.26      5.00 o 
   4   2   0       82.61       84.20      2.75 o 
   5   2   0        1.11        0.96      1.18 o 
   6   2   0        3.53        5.44      2.43 o 
   7   2   0       12.04       24.46      7.56 o 
  -7   3   0        4.61        6.42      3.57 o 
  -6   3   0        0.00       -2.43      2.43 o 
  -5   3   0       38.85       41.01      2.65 o 
  -4   3   0      394.55      409.78     13.24 o 
  -3   3   0      104.99       98.65      2.75 o 
  -2   3   0        0.08        4.03      1.54 o 
  -1   3   0      252.25      261.83      4.33 o 
   0   3   0       55.60       60.54      1.41 o 
   1   3   0        6.71        6.65      1.24 o 
   2   3   0      213.21      203.81     10.03 o 
   3   3   0       75.96       76.27      2.37 o 
   4   3   0       63.86       58.09      4.64 o 
   5   3   0      126.82      125.49     11.80 o 
   6   3   0        0.88        2.91      2.34 o 
  -6   4   0       13.66        9.81      3.27 o 
  -5   4   0        0.51        0.18      1.57 o 
  -4   4   0        8.55        8.47      1.64 o 
  -3   4   0      345.53      314.88     10.48 o 
  -2   4   0        2.16       -0.36      1.05 o 
  -1   4   0       56.81       70.88      2.14 o 
   0   4   0      678.54      646.01     14.41 o 
   1   4   0       50.87       45.25      4.42 o 
   2   4   0       20.86       30.60      2.03 o 
   3   4   0       21.15       23.07      1.99 o 
   4   4   0       34.99       26.32      3.53 o 
   5   4   0        7.82       11.17      8.00 o 
   6   4   0        0.23        0.41      2.32 o 
  -6   5   0        2.98        4.03      4.64 o 
  -5   5   0        8.19        6.84      2.94 o 
  -4   5   0      180.80      195.85      8.11 o 
  -3   5   0        0.69        2.80      2.62 o 
  -2   5   0      209.35      218.06      5.46 o 
  -1   5   0      374.16      386.02     15.48 o 
   0   5   0      106.74      121.28      5.26 o 
   1   5   0        7.27        7.14      1.07 o 
   2   5   0      124.83      130.94      3.90 o 
   3   5   0       34.59       31.20      2.83 o 
   4   5   0        0.16        2.11      2.18 o 
   5   5   0        7.71       11.31      5.81 o 
   6   5   0        1.14        0.63      2.56 o 
  -5   6   0        3.03        4.43      4.64 o 
  -4   6   0        3.38        1.97      1.31 o 
  -3   6   0       78.25       85.39      3.97 o 
  -2   6   0        0.28       -1.08      1.18 o 
  -1   6   0        5.13        4.28      1.44 o 
   0   6   0      212.61      203.05     11.35 o 
   1   6   0      109.29      117.41      3.98 o 
   2   6   0       60.30       57.46      4.38 o 
   3   6   0       10.98       13.22      5.41 o 
   4   6   0        1.58        6.90      3.11 o 
   5   6   0        3.72        7.97      3.87 o 
  -5   7   0        3.72        1.44      3.49 o 
  -4   7   0       50.93       49.03      4.90 o 
  -3   7   0        4.96       11.33      6.43 o 
  -2   7   0       83.87       70.84      4.80 o 
  -1   7   0       99.28       91.34      6.18 o 
   0   7   0       56.17       60.35      5.27 o 
   1   7   0       42.91       37.00      2.63 o 
   2   7   0        7.67       14.99      3.24 o 
   3   7   0        3.86        3.19      2.66 o 
   4   7   0        2.35        2.79      3.01 o 
  -4   8   0        1.82       -1.44      4.15 o 
  -3   8   0        5.39        5.33      5.61 o 
  -2   8   0        6.92       12.45      5.56 o 
  -1   8   0       12.61       21.20      4.63 o 
   0   8   0        7.72       10.59      2.93 o 
   1   8   0        9.72       10.45      4.52 o 
   2   8   0        0.80        1.65      2.75 o 
   3   8   0        0.07        7.01      4.11 o 
  -2   9   0        0.89        2.12      2.82 o 
  -1   9   0        0.01        0.39      3.18 o 
   0   9   0        3.72        3.12      2.88 o 
   1   9   0       16.21       16.75      6.24 o 
   2   9   0        0.08       12.25      6.41 o 
  -2  -9   1       32.75       29.85      8.03 o 
  -1  -9   1        3.00        3.27      4.99 o 
   0  -9   1        0.37       -0.72      2.18 o 
   1  -9   1        2.26        1.44      2.81 o 
   2  -9   1        2.39        3.56      2.71 o 
  -3  -8   1        0.06        0.97      2.75 o 
  -2  -8   1       18.12       22.77      4.02 o 
  -1  -8   1        9.39        8.75      2.05 o 
   0  -8   1       33.58       31.18      3.00 o 
   1  -8   1        2.93        2.39      2.12 o 
   2  -8   1       11.04       10.25      2.87 o 
   3  -8   1       22.44       25.29      3.97 o 
   4  -8   1        0.15       -1.70      4.24 o 
  -4  -7   1        0.31       -0.61      2.64 o 
  -3  -7   1       68.32       61.72      6.54 o 
  -2  -7   1      118.43      117.22      7.53 o 
  -1  -7   1       13.39       18.19      3.90 o 
   0  -7   1        9.76       13.68      1.89 o 
   1  -7   1       43.96       35.59      3.27 o 
   2  -7   1       65.96       78.13      3.83 o 
   3  -7   1       19.55       15.94      3.73 o 
   4  -7   1        0.45        0.35      3.23 o 
   5  -7   1        0.25        3.91      4.78 o 
  -5  -6   1        6.42       14.47      4.88 o 
  -4  -6   1        1.25        2.45      3.44 o 
  -3  -6   1        2.21        1.16      2.38 o 
  -2  -6   1       50.98       50.51      4.80 o 
  -1  -6   1       25.71       29.36      2.00 o 
   0  -6   1      433.17      407.22      9.35 o 
   1  -6   1       41.81       45.86      2.66 o 
   2  -6   1        0.61        1.39      1.22 o 
   3  -6   1       29.12       38.58      2.78 o 
   4  -6   1        1.32       -1.32      1.32 o 
   5  -6   1        0.03       11.76      5.40 o 
  -6  -5   1        1.54       -1.28      3.12 o 
  -5  -5   1       23.60       29.65      8.62 o 
  -4  -5   1        0.16       -0.01      1.82 o 
  -3  -5   1      162.93      165.99     12.15 o 
  -2  -5   1      151.44      159.92      6.23 o 
  -1  -5   1       71.66       70.34      3.67 o 
   0  -5   1        0.15        1.88      1.45 o 
   1  -5   1        2.90        3.98      2.25 o 
   2  -5   1       54.32       62.50      2.94 o 
   3  -5   1       57.38       48.55      5.41 o 
   4  -5   1        0.61        0.98      1.02 o 
   5  -5   1       17.60       20.33      3.74 o 
   6  -5   1        0.01        1.00      2.49 o 
  -6  -4   1        7.43       10.04      3.52 o 
  -5  -4   1        0.38        2.32      3.98 o 
  -4  -4   1        0.77        1.65      2.03 o 
  -3  -4   1       51.22       47.81      3.55 o 
  -2  -4   1       33.33       45.13      2.07 o 
  -1  -4   1      261.02      247.02     18.13 o 
   0  -4   1      439.95      442.59      7.51 o 
   1  -4   1      110.84      116.24      6.61 o 
   2  -4   1       87.52      106.43      2.83 o 
   3  -4   1       62.26       62.24      6.16 o 
   4  -4   1       18.49       16.34      1.62 o 
   5  -4   1        0.00       34.21     21.11 o 
   6  -4   1       12.23       22.50      4.26 o 
  -6  -3   1        7.69       14.76      6.30 o 
  -5  -3   1       42.12       45.10      5.20 o 
  -4  -3   1       86.45       81.53      7.26 o 
  -3  -3   1        0.01       -1.41      1.41 o 
  -2  -3   1       46.62       42.72      1.35 o 
  -1  -3   1       62.48       52.24      1.40 o 
   0  -3   1      143.15      191.71      3.89 o 
   1  -3   1      241.84      226.23      7.13 o 
   2  -3   1       19.57       12.11      1.47 o 
   3  -3   1      154.29      178.93      7.77 o 
   4  -3   1       12.03       11.62      3.11 o 
   5  -3   1      131.44      133.11      7.62 o 
   6  -3   1        4.77        7.67      3.33 o 
  -7  -2   1       12.61       13.95      7.12 o 
  -6  -2   1       25.11       24.30      3.84 o 
  -5  -2   1        2.87        2.73      1.94 o 
  -4  -2   1        4.34        1.74      0.81 o 
  -3  -2   1      202.02      181.35      3.50 o 
  -2  -2   1      116.64      143.82      3.97 o 
  -1  -2   1     1260.32     1377.79     13.52 o 
   0  -2   1     1083.83      923.99     31.41 o 
   1  -2   1      721.23      783.85     12.11 o 
   2  -2   1       20.07       27.57      2.68 o 
   3  -2   1       23.58       34.92      1.46 o 
   4  -2   1       48.24       63.91      3.92 o 
   5  -2   1        1.20        3.49      2.10 o 
   6  -2   1       10.32       19.29      6.37 o 
   7  -2   1       47.52       37.30      5.89 o 
  -7  -1   1        0.60        1.65      4.31 o 
  -6  -1   1        0.21        1.49      2.60 o 
  -5  -1   1        1.45       -0.39      1.59 o 
  -4  -1   1      157.55      168.34      5.30 o 
  -3  -1   1       13.72       15.29      1.48 o 
  -2  -1   1       69.66       82.37      3.59 o 
  -1  -1   1     3567.86     3442.82     16.20 o 
   0  -1   1     2112.13     2023.91     11.03 o 
   1  -1   1      744.66      613.38      4.44 o 
   2  -1   1      536.42      440.15      6.02 o 
   3  -1   1     1158.55     1316.74     25.45 o 
   4  -1   1       41.13       47.28      3.12 o 
   5  -1   1       69.28       62.07      2.77 o 
   6  -1   1        1.10        2.13      2.51 o 
   7  -1   1        0.00       -0.23      3.31 o 
  -7   0   1        4.00       -0.90      4.26 o 
  -6   0   1        3.15        4.99      1.54 o 
  -5   0   1        0.51       -0.08      1.36 o 
  -4   0   1       21.48       18.94      1.40 o 
  -3   0   1      317.73      262.92      6.96 o 
  -2   0   1        1.63       -0.41      0.41 o 
  -1   0   1     1847.67     1765.26     18.97 o 
   1   0   1      179.89      157.32      1.38 o 
   2   0   1     1561.01     1782.01     19.25 o 
   3   0   1      813.06      888.23     12.95 o 
   4   0   1       29.21       27.11      2.25 o 
   5   0   1        1.25        1.03      0.92 o 
   6   0   1        7.72        6.41      2.20 o 
   7   0   1       25.89       10.37      8.48 o 
  -7   1   1        4.60       11.92      7.02 o 
  -6   1   1       11.14        7.69      2.79 o 
  -5   1   1       14.14       15.75      1.72 o 
  -4   1   1      379.12      375.54     19.77 o 
  -3   1   1       11.79        3.70      0.75 o 
  -2   1   1      548.32      700.31     12.06 o 
  -1   1   1     4755.73     4135.34     27.90 o 
   0   1   1     1536.02     1521.35      6.95 o 
   1   1   1      624.19      598.75      7.87 o 
   2   1   1      547.44      533.37      9.17 o 
   3   1   1      588.21      621.87      9.77 o 
   4   1   1       13.83       14.57      1.55 o 
   5   1   1       86.25       68.47      3.35 o 
   6   1   1        0.92        3.09      1.81 o 
   7   1   1        5.08        0.38      4.12 o 
  -7   2   1        2.84        3.97      3.02 o 
  -6   2   1        7.07       13.48      2.22 o 
  -5   2   1       22.62       20.57      2.74 o 
  -4   2   1      232.73      221.17      7.09 o 
  -3   2   1       93.51       74.86      2.25 o 
  -2   2   1      210.62      238.32      5.57 o 
  -1   2   1     5450.54     5102.00     48.29 o 
   0   2   1      669.44      807.22     15.79 o 
   1   2   1      254.54      232.95     28.17 o 
   2   2   1      233.00      244.15      8.07 o 
   3   2   1       30.14       44.17      2.96 o 
   4   2   1      207.08      195.67      7.94 o 
   5   2   1       29.22       34.15      3.40 o 
   6   2   1        0.07       -0.72      1.69 o 
   7   2   1        7.60        3.98      5.25 o 
  -7   3   1       10.21        5.81      6.10 o 
  -6   3   1       10.77       11.62      7.42 o 
  -5   3   1        0.74        4.41      4.11 o 
  -4   3   1      658.24      621.81     16.14 o 
  -3   3   1      130.35      154.29     11.63 o 
  -2   3   1        4.91       -0.40      0.60 o 
  -1   3   1       15.04        2.56      0.70 o 
   0   3   1        3.19        3.79      0.55 o 
   1   3   1        8.23        5.13      1.00 o 
   2   3   1      383.86      379.38      8.95 o 
   3   3   1      106.54      104.86      2.92 o 
   4   3   1        5.10        8.94      1.30 o 
   5   3   1       57.81       45.88      3.99 o 
   6   3   1        8.04       13.54      3.26 o 
  -6   4   1       14.49       13.50      5.60 o 
  -5   4   1       75.80       68.70      3.70 o 
  -4   4   1      307.82      273.35     20.76 o 
  -3   4   1        9.53       14.65      2.56 o 
  -2   4   1      485.32      499.14      8.92 o 
  -1   4   1     2013.12     2041.89     38.45 o 
   0   4   1       73.27       83.04      2.28 o 
   1   4   1      471.68      497.38      8.65 o 
   2   4   1       69.23       73.81      3.58 o 
   3   4   1        7.77       14.11      1.48 o 
   4   4   1       47.87       44.78      2.47 o 
   5   4   1       15.65       15.27      5.22 o 
   6   4   1        0.67        3.02      2.67 o 
  -6   5   1        6.46        4.95      4.81 o 
  -5   5   1        0.02       -0.91      1.41 o 
  -4   5   1      136.70      149.01      9.03 o 
  -3   5   1        1.10        3.33      1.42 o 
  -2   5   1        5.06        6.37      2.58 o 
  -1   5   1       37.05       29.55      1.52 o 
   0   5   1      202.70      211.93      4.99 o 
   1   5   1      228.60      224.77      5.42 o 
   2   5   1       12.99       13.80      1.63 o 
   3   5   1       22.03       20.42      2.73 o 
   4   5   1       15.34       16.90      3.39 o 
   5   5   1        4.12        3.82      2.72 o 
   6   5   1        0.57        3.51      4.42 o 
  -5   6   1       17.06        8.43      5.07 o 
  -4   6   1       38.57       37.31      3.71 o 
  -3   6   1       61.27       55.89      5.82 o 
  -2   6   1      498.41      435.94     13.65 o 
  -1   6   1      488.92      491.08     22.04 o 
   0   6   1        0.57        4.64      2.90 o 
   1   6   1      268.24      268.91      6.83 o 
   2   6   1       59.26       58.52      3.64 o 
   3   6   1       32.17       32.16      3.92 o 
   4   6   1        0.71        2.65      3.11 o 
   5   6   1        1.69        3.50      3.25 o 
  -5   7   1        1.46       -0.82      4.10 o 
  -4   7   1       14.16       19.68      3.29 o 
  -3   7   1        3.75        0.49      1.88 o 
  -2   7   1       13.44       14.29      5.65 o 
  -1   7   1        5.28        2.34      2.10 o 
   0   7   1       76.86       71.74      3.67 o 
   1   7   1      111.08       99.20      4.37 o 
   2   7   1        0.06        1.69      1.44 o 
   3   7   1        8.64        5.30      2.86 o 
   4   7   1        5.81        6.07      6.11 o 
  -4   8   1       16.02       17.08      6.41 o 
  -3   8   1        3.18       -0.67      4.22 o 
  -2   8   1       92.73       87.76     13.85 o 
  -1   8   1       64.98       59.49      7.93 o 
   0   8   1        0.04        1.65      2.25 o 
   1   8   1       16.00       12.15      3.26 o 
   2   8   1        0.04       -2.14      4.05 o 
   3   8   1        1.89       -0.97      3.98 o 
  -2   9   1       34.80       35.14      9.17 o 
  -1   9   1        7.54        3.17      3.00 o 
   0   9   1        0.01        1.36      2.56 o 
   1   9   1        3.19        6.62      5.18 o 
   2   9   1        2.62        0.52      4.19 o 
  -2  -9   2        8.45        3.06      4.88 o 
  -1  -9   2        9.91        4.03      4.36 o 
   0  -9   2        0.31        2.31      4.10 o 
   1  -9   2        0.25        1.31      2.44 o 
   2  -9   2        5.33        9.79      3.42 o 
  -3  -8   2       63.98       56.59      7.76 o 
  -2  -8   2       86.91       94.07      8.66 o 
  -1  -8   2       21.80       23.29      2.69 o 
   0  -8   2      101.30       85.84      4.52 o 
   1  -8   2       47.43       49.74      3.58 o 
   2  -8   2        0.02       -0.30      2.23 o 
   3  -8   2        3.79        4.76      3.63 o 
   4  -8   2        1.64        4.45      4.03 o 
  -4  -7   2       15.67       17.86      6.97 o 
  -3  -7   2        2.14        6.63      3.25 o 
  -2  -7   2       18.94       22.83      3.30 o 
  -1  -7   2       72.97       71.23      3.41 o 
   0  -7   2       13.11       18.11      2.12 o 
   1  -7   2        0.34        4.00      1.73 o 
   2  -7   2       35.80       42.71      2.97 o 
   3  -7   2       34.55       31.01      2.84 o 
   4  -7   2        0.97       -0.78      3.65 o 
   5  -7   2       11.33       15.55      6.60 o 
  -5  -6   2        2.86        3.25      2.82 o 
  -4  -6   2       14.15        8.72      3.22 o 
  -3  -6   2      193.61      185.74      9.18 o 
  -2  -6   2      118.12      114.41      7.66 o 
  -1  -6   2        0.13        0.10      1.44 o 
   0  -6   2      606.34      568.63     12.36 o 
   1  -6   2      212.20      219.01      5.96 o 
   2  -6   2       30.69       37.11      2.58 o 
   3  -6   2       10.34        6.71      1.95 o 
   4  -6   2        6.50        5.54      5.17 o 
   5  -6   2        1.48        1.45      4.72 o 
  -6  -5   2        3.22        0.73      2.95 o 
  -5  -5   2        0.01        2.17      6.36 o 
  -4  -5   2       77.06       71.96      5.88 o 
  -3  -5   2        5.36        6.12      2.36 o 
  -2  -5   2       10.56       12.10      1.25 o 
  -1  -5   2      228.12      238.74      5.47 o 
   0  -5   2       86.10       92.03      3.13 o 
   1  -5   2       33.60       28.68      2.78 o 
   2  -5   2       36.69       41.96      2.34 o 
   3  -5   2       76.54       74.92      7.40 o 
   4  -5   2        0.81        2.80      1.39 o 
   5  -5   2       55.81       50.11      4.96 o 
   6  -5   2       15.89       10.63      3.89 o 
  -6  -4   2       42.21       38.37      5.57 o 
  -5  -4   2        2.54        4.47      2.72 o 
  -4  -4   2        8.52        5.47      2.53 o 
  -3  -4   2      271.41      283.28      9.95 o 
  -2  -4   2      191.25      191.00      4.80 o 
  -1  -4   2       98.81      119.71      3.40 o 
   0  -4   2      204.60      208.63      4.22 o 
   1  -4   2        2.69        0.81      1.35 o 
   2  -4   2       34.35       27.17      4.95 o 
   3  -4   2        0.46        3.32      3.20 o 
   4  -4   2      133.59      124.84     11.02 o 
   5  -4   2       23.55       27.32      4.13 o 
   6  -4   2        0.12        0.88      2.49 o 
  -6  -3   2        9.61        4.57      3.92 o 
  -5  -3   2        0.29       -0.49      1.78 o 
  -4  -3   2      602.15      595.10     18.37 o 
  -3  -3   2      289.55      345.84     31.52 o 
  -2  -3   2      138.22      154.79      3.16 o 
  -1  -3   2        0.02        0.77      0.87 o 
   0  -3   2       63.31       71.33      2.04 o 
   1  -3   2        8.55        3.07      0.85 o 
   2  -3   2       47.50       30.31      1.69 o 
   3  -3   2      116.87      103.67      7.66 o 
   4  -3   2        0.02        0.55      0.86 o 
   5  -3   2      130.00      130.37      7.37 o 
   6  -3   2       47.01       48.76      5.94 o 
  -7  -2   2       11.02        6.53      5.98 o 
  -6  -2   2       28.99       34.58      4.13 o 
  -5  -2   2        2.44        5.70      2.30 o 
  -4  -2   2       24.87       19.08      3.05 o 
  -3  -2   2      161.68      151.35      7.21 o 
  -2  -2   2       63.74       52.49      0.87 o 
  -1  -2   2      233.15      261.20      2.82 o 
   0  -2   2       24.08       30.75      1.48 o 
   1  -2   2       86.78       69.37      4.76 o 
   2  -2   2        5.02        7.67      0.55 o 
   3  -2   2       42.07       58.75      3.00 o 
   4  -2   2      136.60      122.91      3.44 o 
   5  -2   2       30.50       33.86      3.72 o 
   6  -2   2        6.02        8.07      3.93 o 
   7  -2   2        3.03        6.84      3.98 o 
  -7  -1   2       24.60       36.24      8.15 o 
  -6  -1   2       13.25       16.94      3.24 o 
  -5  -1   2        1.77        2.91      1.21 o 
  -4  -1   2      652.68      651.90     12.07 o 
  -3  -1   2        1.23        4.76      0.65 o 
  -2  -1   2       98.96      136.93      4.37 o 
  -1  -1   2      106.42      103.15      2.30 o 
   0  -1   2        0.06        0.74      0.48 o 
   1  -1   2     1873.76     1809.25      9.73 o 
   2  -1   2      115.48      132.89      1.90 o 
   3  -1   2       95.32       94.00      4.51 o 
   4  -1   2       54.32       49.54      2.07 o 
   5  -1   2       41.23       30.70      4.97 o 
   6  -1   2       20.69       21.32      3.66 o 
   7  -1   2       24.25       21.84      4.92 o 
  -7   0   2        0.46        0.07      3.39 o 
  -6   0   2        0.61        1.31      1.59 o 
  -5   0   2        6.98        8.44      1.51 o 
  -4   0   2       17.99       14.40      2.57 o 
  -3   0   2      247.47      268.38      6.58 o 
  -2   0   2      133.99      137.87      2.26 o 
  -1   0   2      658.36      643.70      5.25 o 
   1   0   2     2485.00     2360.51     13.40 o 
   2   0   2      165.56      190.07      3.52 o 
   3   0   2      381.78      381.43      6.13 o 
   4   0   2        2.04       -0.07      0.84 o 
   5   0   2       20.49       24.90      1.84 o 
   6   0   2       16.96       17.06      3.68 o 
   7   0   2        0.30        5.21      7.09 o 
  -7   1   2       19.35       33.10      6.88 o 
  -6   1   2        4.24        1.47      1.40 o 
  -5   1   2        6.20        7.03      1.78 o 
  -4   1   2      287.10      257.52      6.17 o 
  -3   1   2       43.45       32.34      2.03 o 
  -2   1   2        3.91        0.59      0.56 o 
  -1   1   2      790.61      892.15      6.87 o 
   0   1   2       27.77       25.02      0.51 o 
   1   1   2     3130.82     3165.15     30.04 o 
   2   1   2      151.30      180.54      2.99 o 
   3   1   2       12.82        6.81      1.62 o 
   4   1   2       92.21       91.82      6.45 o 
   5   1   2       22.89       14.85      1.61 o 
   6   1   2       19.36       17.06      2.92 o 
  -7   2   2        4.79        4.52      6.20 o 
  -6   2   2        1.19        0.27      1.21 o 
  -5   2   2       13.23       16.28      1.93 o 
  -4   2   2      200.38      193.97      4.76 o 
  -3   2   2       33.04       19.15      1.70 o 
  -2   2   2        3.90        0.03      0.57 o 
  -1   2   2      216.01      207.99      6.20 o 
   0   2   2       88.60       99.37      1.89 o 
   1   2   2      432.96      450.02      6.84 o 
   2   2   2      271.19      323.84      5.36 o 
   3   2   2       13.67       10.01      1.08 o 
   4   2   2       33.50       24.27      2.68 o 
   5   2   2      139.65      144.72      4.84 o 
   6   2   2       50.88       45.40      7.94 o 
   7   2   2        0.00        1.84      5.07 o 
  -7   3   2       14.79       15.41      5.84 o 
  -6   3   2       11.61        8.05      2.23 o 
  -5   3   2       45.55       44.22      4.16 o 
  -4   3   2       42.94       47.37      2.66 o 
  -3   3   2       70.91       79.71      3.98 o 
  -2   3   2     1186.54     1219.19     43.08 o 
  -1   3   2     2805.26     3044.25     34.82 o 
   0   3   2       67.77       86.56      2.25 o 
   1   3   2      347.63      361.46      5.86 o 
   2   3   2        6.23        2.17      0.83 o 
   3   3   2       44.04       41.96      1.87 o 
   4   3   2      103.86      108.75      7.32 o 
   5   3   2        3.07        1.93      2.11 o 
   6   3   2        7.54        7.42      7.32 o 
  -6   4   2        4.64        2.05      4.81 o 
  -5   4   2       13.79       16.41      2.26 o 
  -4   4   2      137.04      120.27      9.05 o 
  -3   4   2      195.42      173.19      4.99 o 
  -2   4   2       30.92       50.23      1.90 o 
  -1   4   2        0.43        5.63      0.91 o 
   0   4   2       68.42       75.07      2.00 o 
   1   4   2        5.02        7.64      1.06 o 
   2   4   2       96.22      122.55      6.02 o 
   3   4   2       58.63       60.22      3.74 o 
   4   4   2        0.00       -1.12      1.12 o 
   5   4   2       71.47       74.37      5.95 o 
   6   4   2       16.42       14.29      4.09 o 
  -6   5   2        9.74        3.77      3.96 o 
  -5   5   2       52.11       57.24     10.38 o 
  -4   5   2        0.21        2.55      1.36 o 
  -3   5   2      105.60       95.24      5.90 o 
  -2   5   2      452.40      466.73      8.84 o 
  -1   5   2      197.21      204.45     14.07 o 
   0   5   2      147.83      144.75      5.03 o 
   1   5   2      548.45      593.99     17.44 o 
   2   5   2       79.60       86.52      3.30 o 
   3   5   2        0.14       -0.68      1.03 o 
   4   5   2       25.01       22.28      2.29 o 
   5   5   2        0.11        0.60      2.03 o 
   6   5   2        0.41        2.29      5.37 o 
  -5   6   2        6.68        3.01      2.51 o 
  -4   6   2        6.28        1.62      1.94 o 
  -3   6   2       78.48       98.24      5.82 o 
  -2   6   2        0.00        0.61      1.55 o 
  -1   6   2       49.58       59.77      4.13 o 
   0   6   2      181.52      153.93      6.40 o 
   1   6   2       24.76       34.25      2.45 o 
   2   6   2        1.75        2.36      1.98 o 
   3   6   2       68.15       65.37      6.55 o 
   4   6   2        9.70        8.00      3.27 o 
   5   6   2        8.57        8.96      3.75 o 
  -5   7   2       21.12       35.32      8.29 o 
  -4   7   2        0.37        2.40      2.38 o 
  -3   7   2       66.42       59.68      5.30 o 
  -2   7   2      111.94      112.50      6.58 o 
  -1   7   2       18.72       22.50      5.42 o 
   0   7   2       23.44       16.35      3.45 o 
   1   7   2      124.38      119.94      5.23 o 
   2   7   2       30.51       29.58      3.03 o 
   3   7   2        0.48        2.00      2.43 o 
   4   7   2        8.79       13.60      7.26 o 
  -4   8   2       22.54       15.55      5.91 o 
  -3   8   2      134.45      127.44      8.75 o 
  -2   8   2       25.71       25.46      5.98 o 
  -1   8   2        1.85       -0.93      2.18 o 
   0   8   2       40.94       39.78      5.08 o 
   1   8   2        8.06        9.49      2.85 o 
   2   8   2        0.07        7.04      4.85 o 
   3   8   2       10.18        8.62      5.89 o 
  -2   9   2       14.54       19.85      4.21 o 
  -1   9   2       17.54       16.86      4.20 o 
   0   9   2        4.12       10.44     10.27 o 
   1   9   2        4.09        0.73      4.05 o 
  -2  -9   3       22.79       21.70      7.56 o 
  -1  -9   3        0.22       -3.79      4.74 o 
   0  -9   3        5.55        7.49      5.25 o 
   1  -9   3        9.84        6.72      3.05 o 
   2  -9   3        0.70       -0.26      3.39 o 
  -3  -8   3        2.83        3.19      3.11 o 
  -2  -8   3        6.50        4.18      3.56 o 
  -1  -8   3       28.01       32.68      4.37 o 
   0  -8   3        0.61        2.37      1.63 o 
   1  -8   3        2.76        3.82      1.94 o 
   2  -8   3        0.15        2.03      2.20 o 
   3  -8   3        0.40        1.39      3.86 o 
   4  -8   3       19.38       24.06      7.33 o 
  -4  -7   3       36.58       39.11      7.68 o 
  -3  -7   3       55.41       52.53      7.61 o 
  -2  -7   3        8.19       14.56      3.27 o 
  -1  -7   3       63.01       58.52      4.79 o 
   0  -7   3       85.37       90.21      4.62 o 
   1  -7   3       79.53       80.78      6.59 o 
   2  -7   3        0.33        1.77      1.52 o 
   3  -7   3       42.17       42.91      3.39 o 
   4  -7   3       10.15       20.16      4.06 o 
  -5  -6   3        0.16       -1.26      3.02 o 
  -4  -6   3       40.58       54.20      6.46 o 
  -3  -6   3       17.39       20.55      3.48 o 
  -2  -6   3       22.65       23.94      3.28 o 
  -1  -6   3      137.61      153.69      6.61 o 
   0  -6   3       16.71       20.40      2.28 o 
   1  -6   3       79.08       70.78      3.44 o 
   2  -6   3       50.91       48.79      3.78 o 
   3  -6   3       34.43       38.82      4.08 o 
   4  -6   3       10.56       14.12      3.83 o 
   5  -6   3       11.59       18.39      6.96 o 
  -6  -5   3       21.05       23.72      5.36 o 
  -5  -5   3       16.49       17.20      4.10 o 
  -4  -5   3      150.23      187.01     12.88 o 
  -3  -5   3       98.85       94.97      5.88 o 
  -2  -5   3        1.01        2.04      0.84 o 
  -1  -5   3       65.25       64.57      2.92 o 
   0  -5   3      146.24      161.33      5.19 o 
   1  -5   3      212.29      191.02      5.02 o 
   2  -5   3        0.10        1.37      1.08 o 
   3  -5   3       85.57       85.58      3.32 o 
   4  -5   3       29.26       38.32      5.81 o 
   5  -5   3        5.05        4.41      2.80 o 
   6  -5   3        3.11        6.11      4.11 o 
  -6  -4   3        1.73        6.35      3.56 o 
  -5  -4   3       41.20       32.66      4.54 o 
  -4  -4   3      378.14      381.85     22.37 o 
  -3  -4   3      176.50      185.77      7.82 o 
  -2  -4   3       22.05       28.97      2.20 o 
  -1  -4   3      689.67      735.94     11.27 o 
   0  -4   3      396.94      414.17      7.26 o 
   1  -4   3       85.92       64.91      2.16 o 
   2  -4   3       21.08       22.79      4.06 o 
   3  -4   3        1.85        1.17      0.80 o 
   4  -4   3       68.08       59.68      7.60 o 
   5  -4   3       82.75       79.61      6.52 o 
   6  -4   3       42.89       49.16      6.35 o 
  -6  -3   3       27.51       23.92      4.46 o 
  -5  -3   3       25.25       24.84      3.67 o 
  -4  -3   3      256.45      251.31      9.80 o 
  -3  -3   3      180.52      185.47      6.83 o 
  -2  -3   3      138.12      153.66      5.38 o 
  -1  -3   3      478.36      555.31     11.75 o 
   0  -3   3       46.09       63.12      2.21 o 
   1  -3   3       28.59       19.41      2.56 o 
   2  -3   3       97.63       92.65      2.19 o 
   3  -3   3      178.82      184.31      7.83 o 
   4  -3   3      107.68       99.81      5.61 o 
   5  -3   3        0.36        2.64      2.30 o 
   6  -3   3        0.11       -0.28      2.21 o 
  -7  -2   3       22.93       13.24      3.93 o 
  -6  -2   3        0.05        1.93      3.53 o 
  -5  -2   3      187.10      191.13      8.79 o 
  -4  -2   3      785.79      789.45     21.63 o 
  -3  -2   3      360.04      320.36     22.19 o 
  -2  -2   3      121.59      128.73      3.97 o 
  -1  -2   3     1515.54     1457.10     16.20 o 
   0  -2   3      727.98      731.90      9.67 o 
   1  -2   3      901.72      843.26     22.41 o 
   2  -2   3       10.79        9.59      1.29 o 
   3  -2   3       78.88       60.82      2.64 o 
   4  -2   3        0.73        0.36      1.54 o 
   5  -2   3       98.54      109.31      6.91 o 
   6  -2   3       60.35       59.90      5.87 o 
   7  -2   3        7.63       13.10      4.81 o 
  -7  -1   3        5.69       14.82      6.24 o 
  -6  -1   3       10.00       13.26      3.52 o 
  -5  -1   3       55.45       49.78      3.98 o 
  -4  -1   3       39.33       32.35      2.78 o 
  -3  -1   3        0.95        7.02      0.71 o 
  -2  -1   3       18.43       10.99      0.54 o 
  -1  -1   3      290.40      253.30      3.49 o 
   0  -1   3      777.78      742.98      9.37 o 
   1  -1   3     1650.26     1692.51     10.60 o 
   2  -1   3      134.02      128.83      3.74 o 
   3  -1   3        0.05        0.32      0.82 o 
   4  -1   3      148.88      134.71      4.90 o 
   5  -1   3       19.51       26.78      3.53 o 
   6  -1   3       16.66       17.11      3.67 o 
   7  -1   3        3.08        2.67      3.08 o 
  -7   0   3       36.85       48.65      9.00 o 
  -6   0   3        1.22       -1.16      1.22 o 
  -5   0   3       59.08       55.65      7.13 o 
  -4   0   3      178.02      201.69      8.06 o 
  -3   0   3       23.88       13.69      0.88 o 
  -2   0   3     1908.66     1911.45     21.85 o 
  -1   0   3     2369.73     2322.63     25.40 o 
   0   0   3     1026.13     1134.81     11.93 o 
   1   0   3     1418.15     1579.91     11.19 o 
   2   0   3        0.20        1.90      0.63 o 
   3   0   3      281.08      250.77      4.40 o 
   4   0   3      114.11      137.23      4.12 o 
   5   0   3       53.06       54.75      5.16 o 
   6   0   3       25.17       16.93      5.82 o 
   7   0   3        3.33        0.64      5.63 o 
  -7   1   3        0.00       20.45      6.83 o 
  -6   1   3        8.61        9.40      2.59 o 
  -5   1   3      102.07      100.36      4.87 o 
  -4   1   3       10.06       10.17      1.39 o 
  -3   1   3       29.15       43.73      1.73 o 
  -2   1   3      125.40       88.21      2.44 o 
  -1   1   3      152.15      127.49      3.67 o 
   0   1   3      475.93      464.45      5.92 o 
   1   1   3      795.82      837.53     29.30 o 
   2   1   3       59.74       41.09      2.60 o 
   3   1   3        0.57        0.35      0.63 o 
   4   1   3      216.56      218.82      7.32 o 
   5   1   3       82.44       70.67      2.99 o 
   6   1   3       21.72       14.89      3.37 o 
   7   1   3        9.26       11.26      8.79 o 
  -7   2   3       12.06        4.52      6.50 o 
  -6   2   3        8.49        4.65      1.74 o 
  -5   2   3       15.46       21.06      4.71 o 
  -4   2   3      158.49      174.57      7.80 o 
  -3   2   3      458.85      387.89     30.39 o 
  -2   2   3       66.18       34.45      1.38 o 
  -1   2   3        2.31        6.41      0.97 o 
   0   2   3       96.75      105.39      2.74 o 
   1   2   3      211.70      271.35      4.26 o 
   2   2   3      105.16      121.32      3.72 o 
   3   2   3       73.74       75.77      2.55 o 
   4   2   3       38.89       40.44      3.22 o 
   5   2   3       78.57       82.68      3.45 o 
   6   2   3       29.72       27.10      6.97 o 
  -6   3   3       44.48       41.69      3.58 o 
  -5   3   3      177.95      156.86     10.11 o 
  -4   3   3       90.73       81.81      3.23 o 
  -3   3   3       36.07       32.01      2.67 o 
  -2   3   3       15.04       13.45      1.79 o 
  -1   3   3      170.29      201.76     11.49 o 
   0   3   3      280.37      283.63      3.93 o 
   1   3   3       25.41       42.48      2.68 o 
   2   3   3       50.23       65.14      6.11 o 
   3   3   3       54.10       50.79      2.14 o 
   4   3   3      239.29      242.41      9.39 o 
   5   3   3      100.39       83.84      7.25 o 
   6   3   3        8.81        8.86      5.42 o 
  -6   4   3        0.01       -2.54      2.54 o 
  -5   4   3        1.29        0.11      1.28 o 
  -4   4   3       67.18       55.26      5.14 o 
  -3   4   3      476.07      462.47     11.53 o 
  -2   4   3       41.86       65.93      2.03 o 
  -1   4   3       28.67       31.40      2.27 o 
   0   4   3       81.96       68.02      1.76 o 
   1   4   3        0.93        4.09      1.26 o 
   2   4   3       16.12       17.87      1.61 o 
   3   4   3       65.62       66.54      3.65 o 
   4   4   3       63.33       59.13      3.27 o 
   5   4   3        4.90        4.20      1.80 o 
   6   4   3       11.64        9.94      6.01 o 
  -6   5   3        9.58        7.85      5.21 o 
  -5   5   3       38.17       40.64      4.13 o 
  -4   5   3       29.18       41.40      3.87 o 
  -3   5   3        0.06        0.87      1.45 o 
  -2   5   3       26.46       19.79      2.31 o 
  -1   5   3       26.61       27.97      2.64 o 
   0   5   3       99.47       95.11      2.60 o 
   1   5   3       29.21       22.25      1.62 o 
   2   5   3       69.89       77.33      4.80 o 
   3   5   3        8.38       13.19      3.63 o 
   4   5   3       28.68       27.67      2.59 o 
   5   5   3       17.07       13.25      3.53 o 
  -5   6   3       15.31        7.90      3.08 o 
  -4   6   3        1.32        0.96      1.88 o 
  -3   6   3       61.74       68.57      4.91 o 
  -2   6   3        9.08       13.76      2.48 o 
  -1   6   3       31.96       37.41      3.35 o 
   0   6   3      141.23      122.93      6.31 o 
   1   6   3       58.18       62.84      2.87 o 
   2   6   3       10.08       10.22      1.71 o 
   3   6   3       22.90       24.10      2.51 o 
   4   6   3       54.22       48.72      5.31 o 
   5   6   3        1.44        2.04      3.13 o 
  -5   7   3        4.08       10.15      5.68 o 
  -4   7   3       19.56       25.71      3.67 o 
  -3   7   3       26.37       26.02      4.24 o 
  -2   7   3       21.90       20.66      3.50 o 
  -1   7   3       47.90       46.91      5.12 o 
   0   7   3       87.25       95.32      6.08 o 
   1   7   3        6.21       12.72      3.02 o 
   2   7   3       34.16       32.83      3.15 o 
   3   7   3        2.71       -2.37      2.37 o 
   4   7   3        5.15        2.65      6.94 o 
  -3   8   3       19.30       24.58      4.55 o 
  -2   8   3        5.91        7.10      3.10 o 
  -1   8   3        6.69        5.90      2.66 o 
   0   8   3        0.22       -0.21      3.62 o 
   1   8   3        1.21        0.74      3.16 o 
   2   8   3        0.13        2.19      2.19 o 
   3   8   3        9.39        5.16      5.30 o 
  -2   9   3       15.44       18.09      6.54 o 
  -1   9   3       20.83       23.16      4.88 o 
   0   9   3       34.58       36.26     11.05 o 
   1   9   3        0.04       -0.42      3.93 o 
  -2  -9   4        2.77        4.87      3.70 o 
  -1  -9   4        6.19        3.65      3.16 o 
   0  -9   4        6.15        0.90      4.08 o 
   1  -9   4        0.44        2.55      2.88 o 
   2  -9   4        2.40        0.85      3.51 o 
  -3  -8   4       13.17       20.01     13.29 o 
  -2  -8   4        0.27        0.61      2.60 o 
  -1  -8   4       11.88       12.46      3.73 o 
   0  -8   4        7.82        7.62      2.12 o 
   1  -8   4        9.40       12.50      3.89 o 
   2  -8   4       10.59        6.79      2.34 o 
   3  -8   4       10.79       10.25      5.16 o 
  -4  -7   4        0.13       -0.90      3.07 o 
  -3  -7   4        4.05        2.83      2.84 o 
  -2  -7   4        0.15       -1.50      2.36 o 
  -1  -7   4       10.71       16.50      1.96 o 
   0  -7   4        3.07        2.74      1.84 o 
   1  -7   4       84.31       82.41      6.41 o 
   2  -7   4        6.58       10.41      2.19 o 
   3  -7   4       49.74       46.60      5.68 o 
   4  -7   4       41.41       40.99      5.21 o 
  -5  -6   4        0.48        1.34      2.86 o 
  -4  -6   4        3.15        3.64      3.69 o 
  -3  -6   4        7.70       10.53      8.23 o 
  -2  -6   4       15.42       14.84      2.83 o 
  -1  -6   4       75.80       79.33      3.88 o 
   0  -6   4       64.31       61.84      4.37 o 
   1  -6   4       44.74       41.74      2.73 o 
   2  -6   4       38.93       43.15      2.75 o 
   3  -6   4       99.87       85.80      8.62 o 
   4  -6   4       33.82       26.73      4.36 o 
   5  -6   4        7.53        4.51      3.23 o 
  -6  -5   4        0.02        4.53      3.82 o 
  -5  -5   4       30.16       25.28      4.79 o 
  -4  -5   4       27.50       20.97      6.33 o 
  -3  -5   4       15.01       27.35      7.45 o 
  -2  -5   4       25.68       29.42      6.95 o 
  -1  -5   4      245.09      262.33      5.73 o 
   0  -5   4        2.60        1.07      0.90 o 
   1  -5   4      155.57      153.89      4.44 o 
   2  -5   4        4.25       12.76      6.13 o 
   3  -5   4       37.11       42.05      3.76 o 
   4  -5   4       62.01       73.40      6.14 o 
   5  -5   4        1.59        6.20      3.27 o 
   6  -5   4        0.00        2.59      3.49 o 
  -6  -4   4        2.42        2.19      3.06 o 
  -5  -4   4        0.11       -1.24      2.39 o 
  -4  -4   4       18.71       18.68      3.63 o 
  -3  -4   4      144.11      157.11      7.38 o 
  -2  -4   4       51.25       64.77      3.78 o 
  -1  -4   4        0.07        4.33      4.50 o 
   0  -4   4       77.54       69.07      4.87 o 
   1  -4   4       94.57       99.12      3.45 o 
   2  -4   4        0.48        0.17      0.73 o 
   3  -4   4       62.63       56.75      3.80 o 
   4  -4   4       25.75       24.84      3.58 o 
   5  -4   4       65.09       62.64      6.46 o 
   6  -4   4       42.11       40.09      6.11 o 
  -6  -3   4        6.37       10.15      3.69 o 
  -5  -3   4      216.31      201.96     10.18 o 
  -4  -3   4      241.78      256.94     40.91 o 
  -3  -3   4        0.44       -0.66      1.40 o 
  -2  -3   4      355.08      366.81     11.82 o 
  -1  -3   4     1636.69     1651.83     19.14 o 
   0  -3   4      132.99      181.09      3.39 o 
   1  -3   4        0.03        3.06      1.47 o 
   2  -3   4       56.13       58.42      3.28 o 
   3  -3   4       36.33       38.21      3.28 o 
   4  -3   4      184.52      183.82     12.39 o 
   5  -3   4       26.29       25.92      3.75 o 
   6  -3   4        6.73        9.53      3.55 o 
  -7  -2   4        3.49        4.98      3.36 o 
  -6  -2   4        3.83        2.00      2.52 o 
  -5  -2   4       34.11       30.66      3.79 o 
  -4  -2   4        0.64       10.75      6.55 o 
  -3  -2   4      573.45      605.30     15.81 o 
  -2  -2   4      241.95      298.26      7.71 o 
  -1  -2   4      139.00      188.08      4.34 o 
   0  -2   4      149.58      166.53      4.44 o 
   1  -2   4      145.42      189.83      6.61 o 
   2  -2   4        4.62        2.35      0.70 o 
   3  -2   4      106.63       94.12      4.30 o 
   4  -2   4      176.13      187.54      8.12 o 
   5  -2   4       16.23       18.60      3.70 o 
   6  -2   4        3.70        0.12      2.40 o 
  -7  -1   4       12.87       16.09      4.09 o 
  -6  -1   4       13.66       20.72      4.26 o 
  -5  -1   4      232.26      247.94     14.38 o 
  -4  -1   4      254.81      255.77      5.40 o 
  -3  -1   4       99.00      107.60      2.92 o 
  -2  -1   4      254.29      258.40      3.38 o 
  -1  -1   4      596.06      552.68      6.10 o 
   0  -1   4       71.29       80.75      1.96 o 
   1  -1   4     1003.03     1005.43      8.94 o 
   2  -1   4      325.88      299.44      7.16 o 
   3  -1   4      236.89      260.44      7.96 o 
   4  -1   4       49.97       52.96      3.97 o 
   5  -1   4       13.40       12.51      3.69 o 
   6  -1   4        5.94        8.14      3.41 o 
   7  -1   4        0.10        0.70      6.00 o 
  -7   0   4        1.14        2.21      4.24 o 
  -6   0   4       44.37       48.27      4.65 o 
  -5   0   4      312.90      341.00      8.93 o 
  -4   0   4       62.88       48.45      2.22 o 
  -3   0   4      547.61      487.85      8.00 o 
  -2   0   4       66.11       74.70      1.68 o 
  -1   0   4      135.28       89.79      3.68 o 
   0   0   4     1557.70     1873.15     18.57 o 
   1   0   4      206.61      118.84      4.75 o 
   2   0   4       86.52      107.09      5.44 o 
   3   0   4       95.03      101.02      2.89 o 
   4   0   4      421.26      414.66     10.55 o 
   5   0   4       13.08       10.29      3.72 o 
   6   0   4        2.33        2.72      2.66 o 
   7   0   4       19.32       29.03     10.86 o 
  -7   1   4       12.81       10.84      5.37 o 
  -6   1   4       10.40       12.71      2.25 o 
  -5   1   4       84.87       92.48      3.86 o 
  -4   1   4      115.58      110.93      3.55 o 
  -3   1   4      206.85      233.22      4.92 o 
  -2   1   4        2.37        5.04      0.69 o 
  -1   1   4      207.99      189.75      4.37 o 
   0   1   4      194.85      157.53      5.39 o 
   1   1   4      605.59      581.99      7.75 o 
   2   1   4      219.33      230.86      4.02 o 
   3   1   4      146.25      137.39      4.23 o 
   4   1   4       27.51       34.90      3.13 o 
   5   1   4        7.37        6.90      2.50 o 
   6   1   4        8.22       18.61      5.69 o 
  -7   2   4        6.07        7.68      6.74 o 
  -6   2   4      114.04      123.69      5.37 o 
  -5   2   4      275.93      283.47      8.16 o 
  -4   2   4        0.04        0.77      1.12 o 
  -3   2   4     1143.24     1108.42     26.27 o 
  -2   2   4      151.26      158.18      7.61 o 
  -1   2   4      284.76      309.27      2.63 o 
   0   2   4       32.49       37.48      0.99 o 
   1   2   4        4.82        0.81      0.55 o 
   2   2   4        4.63        1.61      0.80 o 
   3   2   4       69.78       69.88      2.38 o 
   4   2   4      297.02      280.57      6.93 o 
   5   2   4       21.14       20.53      2.92 o 
   6   2   4        3.91       13.22      4.10 o 
  -6   3   4       11.57       10.33      4.25 o 
  -5   3   4       68.00       66.96      5.17 o 
  -4   3   4      210.61      200.21      5.79 o 
  -3   3   4       16.36       14.18      1.28 o 
  -2   3   4      108.07       92.23      1.97 o 
  -1   3   4      115.01      108.91      9.35 o 
   0   3   4      491.90      513.72     11.16 o 
   1   3   4       35.05       28.44      1.38 o 
   2   3   4        8.58       10.05      1.50 o 
   3   3   4        2.63        1.48      1.28 o 
   4   3   4        5.21       12.05      1.66 o 
   5   3   4        2.73       -0.22      1.16 o 
   6   3   4       25.57       42.83      8.91 o 
  -6   4   4       97.91       96.49     11.70 o 
  -5   4   4      110.17      103.92      8.39 o 
  -4   4   4        0.50        1.27      1.23 o 
  -3   4   4      372.20      342.79     11.71 o 
  -2   4   4       96.27       92.44      5.69 o 
  -1   4   4      137.57      132.26      7.67 o 
   0   4   4        1.69       -0.62      0.62 o 
   1   4   4       12.52       12.48      1.27 o 
   2   4   4        0.46        0.59      1.40 o 
   3   4   4       12.37       13.56      1.69 o 
   4   4   4      152.02      139.92      5.87 o 
   5   4   4       26.69       23.76      2.73 o 
   6   4   4        4.29        5.80      5.68 o 
  -6   5   4        1.59       -1.60      3.89 o 
  -5   5   4        0.94       -1.01      2.49 o 
  -4   5   4       27.13       28.58      3.86 o 
  -3   5   4        3.53        1.08      2.34 o 
  -2   5   4        1.04        3.58      3.40 o 
  -1   5   4       96.61       82.85      6.76 o 
   0   5   4      142.29      170.33     13.88 o 
   1   5   4       44.29       46.07      2.12 o 
   2   5   4       73.61       69.59      3.13 o 
   3   5   4       83.93       83.10      3.94 o 
   4   5   4       52.71       50.24      3.67 o 
   5   5   4        2.64        4.35      2.56 o 
  -5   6   4       22.78       24.52      3.88 o 
  -4   6   4        9.94       25.02      7.28 o 
  -3   6   4       10.33       12.04      4.11 o 
  -2   6   4        0.59        0.87      1.73 o 
  -1   6   4        0.05        1.01      1.64 o 
   0   6   4       42.21       35.19      3.59 o 
   1   6   4       76.08       79.19      3.34 o 
   2   6   4       51.18       47.99      4.27 o 
   3   6   4        1.43        4.79      1.82 o 
   4   6   4       34.69       36.25      4.56 o 
   5   6   4       14.28       11.26      3.96 o 
  -4   7   4        0.33        0.71      2.04 o 
  -3   7   4        0.59        1.14      2.34 o 
  -2   7   4        0.26        3.25      2.39 o 
  -1   7   4       20.40       21.93      3.38 o 
   0   7   4       29.50       37.92      4.02 o 
   1   7   4        5.55        5.60      2.38 o 
   2   7   4       22.04       18.78      3.16 o 
   3   7   4       47.26       48.03      4.67 o 
   4   7   4       25.50       31.45      8.06 o 
  -3   8   4        0.01       -1.18      2.69 o 
  -2   8   4        8.55       11.59      3.53 o 
  -1   8   4       11.84       16.70      3.76 o 
   0   8   4        3.75        0.44      2.29 o 
   1   8   4        0.09       -2.45      2.45 o 
   2   8   4        6.34        6.11      3.42 o 
   3   8   4        0.01        2.97      4.52 o 
  -1   9   4        3.27        1.90      2.89 o 
   0   9   4        0.49        3.52      3.35 o 
   1   9   4        0.18        5.35      5.44 o 
  -1  -9   5       11.25       13.95      7.46 o 
   0  -9   5        1.87        0.65      2.43 o 
   1  -9   5        4.95        6.55      4.74 o 
   2  -9   5        4.62       -1.27      4.17 o 
  -3  -8   5       18.39       21.41      5.37 o 
  -2  -8   5        1.89        5.25      3.02 o 
  -1  -8   5        4.75        2.89      2.75 o 
   0  -8   5        8.03        8.75      2.34 o 
   1  -8   5        2.21        1.55      2.24 o 
   2  -8   5        9.48        8.59      2.32 o 
   3  -8   5       30.36       36.68      7.77 o 
  -4  -7   5        1.48        3.04      3.37 o 
  -3  -7   5        0.59       -3.31      3.31 o 
  -2  -7   5        1.41        3.20      6.67 o 
  -1  -7   5        8.17       12.95      7.68 o 
   0  -7   5        8.64       11.05      3.83 o 
   1  -7   5       97.76       85.83      4.55 o 
   2  -7   5      133.82      135.71      7.65 o 
   3  -7   5       59.89       44.50      7.48 o 
   4  -7   5        2.70        9.20      3.41 o 
  -5  -6   5        0.83        0.26      2.71 o 
  -4  -6   5        4.54        8.61      3.50 o 
  -3  -6   5        7.32       22.09      4.62 o 
  -2  -6   5        1.98       -1.35      2.13 o 
  -1  -6   5       55.09       54.57      2.71 o 
   0  -6   5      103.95       92.28      3.76 o 
   1  -6   5        8.02       11.39      1.76 o 
   2  -6   5        0.09        0.42      1.33 o 
   3  -6   5       49.24       57.14      5.18 o 
   4  -6   5       75.86       60.54      6.04 o 
   5  -6   5        0.02       -0.97      2.75 o 
  -6  -5   5        0.55       -3.80      3.80 o 
  -5  -5   5        7.98       12.32      3.92 o 
  -4  -5   5        3.64        6.89      3.02 o 
  -3  -5   5        7.33        2.88      2.67 o 
  -2  -5   5        0.78        0.87      1.71 o 
  -1  -5   5       25.40       29.29      3.17 o 
   0  -5   5        4.44        7.57      1.10 o 
   1  -5   5      107.97      109.57      3.69 o 
   2  -5   5      295.70      309.52      9.92 o 
   3  -5   5      140.25      149.24     13.69 o 
   4  -5   5       39.69       37.69      4.84 o 
   5  -5   5       81.95       67.70      7.59 o 
  -6  -4   5        0.48       -0.60      2.80 o 
  -5  -4   5       26.19       26.01      4.38 o 
  -4  -4   5        8.01        8.87      2.89 o 
  -3  -4   5      189.66      180.53     11.36 o 
  -2  -4   5      118.80      123.15      8.52 o 
  -1  -4   5       48.86       60.10      1.95 o 
   0  -4   5        7.38        9.67      1.57 o 
   1  -4   5        0.23        1.24      1.69 o 
   2  -4   5        5.45        2.85      0.92 o 
   3  -4   5       19.98       18.69      2.91 o 
   4  -4   5      113.04      115.95      6.79 o 
   5  -4   5        0.01       13.75     10.12 o 
   6  -4   5        3.60        3.49      3.38 o 
  -6  -3   5        3.45        3.64      2.87 o 
  -5  -3   5        7.08        6.98      2.61 o 
  -4  -3   5       55.76       63.26     11.63 o 
  -3  -3   5       11.93       16.22      2.49 o 
  -2  -3   5      176.30      204.43      6.55 o 
  -1  -3   5       14.41        9.08      0.72 o 
   0  -3   5      460.37      477.50      9.18 o 
   1  -3   5       99.18      103.51      2.60 o 
   2  -3   5      196.79      194.70      3.83 o 
   3  -3   5       52.20       66.12      9.77 o 
   4  -3   5      164.87      182.88      8.71 o 
   5  -3   5      117.75       92.69      8.87 o 
   6  -3   5       32.53       39.02      7.35 o 
  -7  -2   5        0.23       -1.58      3.19 o 
  -6  -2   5       11.40       20.70      4.19 o 
  -5  -2   5      113.62      103.92      6.76 o 
  -4  -2   5       11.87       10.30      5.77 o 
  -3  -2   5      434.42      425.78     12.20 o 
  -2  -2   5       64.42       62.57      3.04 o 
  -1  -2   5      126.44      182.61      2.84 o 
   0  -2   5        8.80       11.62      0.79 o 
   1  -2   5       46.34       31.61      2.36 o 
   2  -2   5       54.81       62.28      4.41 o 
   3  -2   5        1.69        1.55      1.30 o 
   4  -2   5      262.30      276.15     10.15 o 
   5  -2   5       25.05       25.99      6.51 o 
   6  -2   5        0.10       -3.40      3.40 o 
  -7  -1   5        7.57       16.10      4.61 o 
  -6  -1   5       19.77       19.85      3.56 o 
  -5  -1   5       58.10       61.22      7.76 o 
  -4  -1   5       14.92       12.11      2.09 o 
  -3  -1   5        2.55        6.60      2.13 o 
  -2  -1   5      536.11      675.25      8.64 o 
  -1  -1   5       54.99       64.66      2.08 o 
   0  -1   5     1357.50     1172.27     17.80 o 
   1  -1   5     1336.50     1371.80     14.22 o 
   2  -1   5      667.46      735.42     20.44 o 
   3  -1   5      383.70      406.21     11.78 o 
   4  -1   5        0.16        1.07      2.26 o 
   5  -1   5        2.89        0.38      1.79 o 
   6  -1   5        3.78       11.67      3.52 o 
  -7   0   5        1.37        3.55      3.40 o 
  -6   0   5       10.67       20.78      3.80 o 
  -5   0   5       81.18       91.46      3.57 o 
  -4   0   5       43.16       32.84      3.41 o 
  -3   0   5       83.66       79.46      5.73 o 
  -2   0   5      226.98      261.26      7.00 o 
  -1   0   5       36.69       30.36      2.35 o 
   0   0   5      825.81     1002.07     18.26 o 
   1   0   5     1267.36     1215.64     13.53 o 
   2   0   5      418.84      454.64      5.60 o 
   3   0   5       60.72       56.59      4.74 o 
   4   0   5      198.87      211.56      8.81 o 
   5   0   5       36.93       42.64      4.35 o 
   6   0   5        0.14        1.11      3.42 o 
  -7   1   5       40.34       37.53      5.55 o 
  -6   1   5       98.21       85.68      4.45 o 
  -5   1   5      131.06      112.84      5.39 o 
  -4   1   5       24.42       16.29      1.53 o 
  -3   1   5       78.42      124.89      5.41 o 
  -2   1   5      479.23      537.63     11.15 o 
  -1   1   5      166.55      214.52      3.93 o 
   0   1   5     1718.09     1341.74     45.99 o 
   1   1   5      587.73      569.64     16.75 o 
   2   1   5      141.56      172.83      7.19 o 
   3   1   5      138.73      142.66      3.46 o 
   4   1   5       23.34       15.61      1.46 o 
   5   1   5        0.03        0.12      3.00 o 
   6   1   5       12.60       21.54      4.43 o 
  -6   2   5        2.17        2.19      2.63 o 
  -5   2   5       29.76       26.14      2.27 o 
  -4   2   5      111.28       94.78      7.49 o 
  -3   2   5       15.70       13.20      1.26 o 
  -2   2   5       27.72       21.78      1.03 o 
  -1   2   5      353.19      329.39     13.86 o 
   0   2   5        6.11        6.33      0.62 o 
   1   2   5       19.95       22.52      1.64 o 
   2   2   5        4.34        4.65      1.30 o 
   3   2   5        7.59        9.04      1.10 o 
   4   2   5       83.69       79.67      3.29 o 
   5   2   5       24.84       35.32      4.26 o 
   6   2   5        0.04        1.05      2.56 o 
  -6   3   5       56.91       49.98      6.93 o 
  -5   3   5       14.36       19.71      2.38 o 
  -4   3   5      169.61      153.87      4.73 o 
  -3   3   5      564.78      567.29     30.65 o 
  -2   3   5      521.13      514.64     16.40 o 
  -1   3   5       10.10       14.70      1.66 o 
   0   3   5      350.04      327.08     13.01 o 
   1   3   5       26.77       22.11      1.85 o 
   2   3   5        1.73        7.48      1.66 o 
   3   3   5       12.83       15.92      1.62 o 
   4   3   5       18.62       18.21      1.89 o 
   5   3   5        1.08        1.33      1.47 o 
   6   3   5       16.83       13.43      8.41 o 
  -6   4   5        2.57        5.32      2.47 o 
  -5   4   5       16.84       18.96      3.01 o 
  -4   4   5      189.10      181.73     18.34 o 
  -3   4   5        2.43        3.30      1.56 o 
  -2   4   5       67.45       60.37      6.60 o 
  -1   4   5      127.56      139.57      4.88 o 
   0   4   5       26.10       24.21      2.31 o 
   1   4   5        7.04       10.34      1.11 o 
   2   4   5       66.83       59.54      2.96 o 
   3   4   5       58.66       63.91      5.76 o 
   4   4   5        0.18        1.08      1.32 o 
   5   4   5       17.93       24.47      3.97 o 
   6   4   5        8.62        8.65      5.02 o 
  -6   5   5       26.17       18.33      6.48 o 
  -5   5   5       14.13       18.97      3.64 o 
  -4   5   5       10.01       12.68      2.85 o 
  -3   5   5       78.42       75.21      4.30 o 
  -2   5   5       16.58       27.59      2.75 o 
  -1   5   5       26.23       20.19      2.56 o 
   0   5   5      230.16      230.87      8.18 o 
   1   5   5       20.89       17.80      1.81 o 
   2   5   5        0.14        0.44      1.05 o 
   3   5   5       18.68       18.06      2.13 o 
   4   5   5       33.07       35.02      3.20 o 
   5   5   5        5.57        5.29      2.94 o 
  -5   6   5        2.13        3.85      2.67 o 
  -4   6   5       73.68       69.22      7.83 o 
  -3   6   5        0.19       -0.84      1.74 o 
  -2   6   5       20.02       18.09      3.25 o 
  -1   6   5        2.74        9.35      2.19 o 
   0   6   5        1.62        2.79      3.40 o 
   1   6   5       43.06       37.04      5.60 o 
   2   6   5      174.47      171.62      8.33 o 
   3   6   5      111.20      101.39      6.40 o 
   4   6   5       10.10       12.34      5.71 o 
  -4   7   5        1.53        5.35      3.08 o 
  -3   7   5        6.88        5.99      3.01 o 
  -2   7   5        4.19        9.75      3.07 o 
  -1   7   5        2.89        2.85      2.37 o 
   0   7   5       52.59       50.40      4.74 o 
   1   7   5       21.51       18.22      3.24 o 
   2   7   5        1.05        0.45      2.45 o 
   3   7   5        0.68        1.10      2.09 o 
   4   7   5        8.13        9.42      4.85 o 
  -3   8   5        1.02        1.60      2.92 o 
  -2   8   5        0.76        0.05      2.20 o 
  -1   8   5        0.52        6.56      3.24 o 
   0   8   5        3.71        5.68      3.02 o 
   1   8   5        0.02        1.83      2.70 o 
   2   8   5       29.35       42.27      7.55 o 
   0   9   5        1.29        3.46      3.31 o 
  -1  -9   6        6.91        3.86      3.59 o 
   0  -9   6        6.97        3.78      3.49 o 
  -3  -8   6       12.43        7.90      8.08 o 
  -2  -8   6        9.99        9.68      3.76 o 
  -1  -8   6        0.87        0.07      2.18 o 
   0  -8   6        8.74        4.85      3.91 o 
   1  -8   6        9.19       11.48      2.63 o 
   2  -8   6       14.91       12.20      3.43 o 
   3  -8   6        0.01        3.72      3.33 o 
  -4  -7   6       11.26       20.09      5.04 o 
  -3  -7   6        0.08        4.62      3.32 o 
  -2  -7   6        0.91        0.75      2.99 o 
  -1  -7   6       11.64       14.75      6.56 o 
   0  -7   6       22.64       27.34      2.83 o 
   1  -7   6        9.32       14.07      2.27 o 
   2  -7   6       50.26       35.51      4.76 o 
   3  -7   6       50.42       52.95      5.71 o 
   4  -7   6        3.59       -0.90      7.62 o 
  -5  -6   6       34.28       41.27      8.13 o 
  -4  -6   6       14.18       26.66      6.10 o 
  -3  -6   6       16.15       12.61      5.78 o 
  -2  -6   6        0.94        2.53      2.21 o 
  -1  -6   6       16.64       20.43      1.67 o 
   0  -6   6       82.94       66.56      3.36 o 
   1  -6   6      170.87      193.86     13.80 o 
   2  -6   6      201.66      199.74      6.82 o 
   3  -6   6       15.60       18.52      3.89 o 
   4  -6   6       86.53       74.23      6.99 o 
   5  -6   6       78.77       84.70      8.64 o 
  -5  -5   6        0.35        3.12      5.63 o 
  -4  -5   6       12.36       15.60      3.72 o 
  -3  -5   6        0.07        0.07      1.84 o 
  -2  -5   6        0.07       -0.19      2.17 o 
  -1  -5   6       32.18       29.05      1.77 o 
   0  -5   6      236.73      235.39      6.03 o 
   1  -5   6        1.92        1.87      1.31 o 
   2  -5   6        5.89        3.78      1.13 o 
   3  -5   6       38.81       40.06      4.50 o 
   4  -5   6       16.91       16.69      3.87 o 
   5  -5   6       16.88       16.39      4.70 o 
  -6  -4   6       15.76       13.22      4.47 o 
  -5  -4   6       47.40       57.74     10.88 o 
  -4  -4   6        8.80        8.83      2.90 o 
  -3  -4   6       78.42      107.13     24.49 o 
  -2  -4   6       54.02       45.19      3.56 o 
  -1  -4   6      140.57      134.06      3.24 o 
   0  -4   6       12.07       14.60      1.18 o 
   1  -4   6      108.18      117.43      3.59 o 
   2  -4   6      157.69      165.02      8.02 o 
   3  -4   6        1.79        2.87      2.26 o 
   4  -4   6      205.85      190.07     15.94 o 
   5  -4   6      118.78      111.08      8.28 o 
   6  -4   6        1.17        0.82      3.10 o 
  -6  -3   6        2.25        5.20      3.22 o 
  -5  -3   6        2.65        2.31      2.55 o 
  -4  -3   6       86.21       83.37      5.68 o 
  -3  -3   6       88.74       90.75      4.70 o 
  -2  -3   6      177.19      204.10      6.91 o 
  -1  -3   6       13.56       14.38      1.26 o 
   0  -3   6      618.64      615.46      9.86 o 
   1  -3   6       51.35       59.92      2.23 o 
   2  -3   6       65.83       76.22      4.53 o 
   3  -3   6       24.09       28.35      3.11 o 
   4  -3   6      106.80       92.03      6.16 o 
   5  -3   6       28.07       35.45      7.08 o 
   6  -3   6        6.27       10.17      3.82 o 
  -6  -2   6        7.03        8.39      3.90 o 
  -5  -2   6       17.28       28.76      5.12 o 
  -4  -2   6       39.81       34.20      3.71 o 
  -3  -2   6       24.46       24.66      2.62 o 
  -2  -2   6       14.71       11.38      2.91 o 
  -1  -2   6      297.30      271.50      5.09 o 
   0  -2   6       12.38       16.89      0.92 o 
   1  -2   6      389.36      442.60      6.58 o 
   2  -2   6      203.37      208.42      6.68 o 
   3  -2   6       21.91       19.56      2.35 o 
   4  -2   6      150.19      139.14      7.44 o 
   5  -2   6      102.34      106.53      7.32 o 
   6  -2   6        0.21        0.29      2.34 o 
  -7  -1   6       22.97       26.16      5.46 o 
  -6  -1   6        7.92        5.48      2.99 o 
  -5  -1   6        8.72       13.93      5.29 o 
  -4  -1   6        0.55       -0.38      1.55 o 
  -3  -1   6        0.10       -0.15      0.46 o 
  -2  -1   6        6.81        5.69      1.02 o 
  -1  -1   6       15.55       46.52      2.87 o 
   0  -1   6     2801.26     2653.41     32.05 o 
   1  -1   6      388.42      498.54      6.76 o 
   2  -1   6       28.45       21.70      2.06 o 
   3  -1   6      295.63      316.41     13.72 o 
   4  -1   6      597.85      543.47     18.16 o 
   5  -1   6       64.41       85.40      6.61 o 
   6  -1   6        2.75        3.40      3.20 o 
  -7   0   6        6.56        1.97      3.93 o 
  -6   0   6       22.73       17.20      3.55 o 
  -5   0   6        7.52        7.13      1.32 o 
  -4   0   6       99.63      122.26      5.60 o 
  -3   0   6        0.09       -0.64      0.64 o 
  -2   0   6        3.06        4.57      0.91 o 
  -1   0   6       12.07        2.89      1.29 o 
   0   0   6      689.03      704.86     15.07 o 
   1   0   6      740.18      844.31     11.09 o 
   2   0   6      484.98      412.75     21.43 o 
   3   0   6      286.74      287.60      9.38 o 
   4   0   6        0.50        2.19      2.30 o 
   5   0   6       53.23       71.04      5.91 o 
   6   0   6        1.00        0.74      4.02 o 
  -7   1   6       15.66       22.23      4.77 o 
  -6   1   6        0.11        4.30      2.45 o 
  -5   1   6       21.72       19.47      1.89 o 
  -4   1   6       34.08       44.63      2.66 o 
  -3   1   6        0.06        0.45      1.24 o 
  -2   1   6        2.26        0.72      0.92 o 
  -1   1   6        2.40       13.82      2.17 o 
   0   1   6     2562.27     2461.45     30.16 o 
   1   1   6      533.83      586.27     28.62 o 
   2   1   6        1.67        1.03      0.63 o 
   3   1   6      184.75      177.51      4.19 o 
   4   1   6      342.50      323.08     12.08 o 
   5   1   6        4.70        7.00      3.59 o 
   6   1   6        3.05       12.36      3.90 o 
  -6   2   6       29.13       30.24      3.03 o 
  -5   2   6        0.70       -1.42      1.42 o 
  -4   2   6      313.08      342.60     10.39 o 
  -3   2   6       17.07       12.16      1.20 o 
  -2   2   6       34.13       28.19      1.40 o 
  -1   2   6       64.13       53.09      1.32 o 
   0   2   6       82.67      107.55      8.43 o 
   1   2   6       68.61       46.06      2.23 o 
   2   2   6       20.80       16.16      1.77 o 
   3   2   6       67.68       65.25      3.10 o 
   4   2   6        1.22        1.01      1.12 o 
   5   2   6       84.40      104.78      7.26 o 
   6   2   6        4.50        5.40      3.22 o 
  -6   3   6        4.70        5.25      2.49 o 
  -5   3   6       15.13       11.99      1.95 o 
  -4   3   6       27.12       28.40      2.60 o 
  -3   3   6       89.56       76.36      3.55 o 
  -2   3   6      250.35      222.18      8.56 o 
  -1   3   6      250.19      235.17     13.32 o 
   0   3   6      164.18      161.63      3.84 o 
   1   3   6       95.12       89.14      2.61 o 
   2   3   6        7.86       10.09      1.59 o 
   3   3   6       22.06       26.42      2.22 o 
   4   3   6       56.54       54.86      4.06 o 
   5   3   6        0.24       -0.30      2.00 o 
   6   3   6        0.56        5.09      6.90 o 
  -6   4   6       13.74       16.87      3.73 o 
  -5   4   6        5.80       11.41      2.90 o 
  -4   4   6      188.81      200.99      8.47 o 
  -3   4   6       11.76       11.93      2.42 o 
  -2   4   6        4.78       -0.05      1.33 o 
  -1   4   6       35.48       53.14      3.49 o 
   0   4   6      207.77      207.65      7.16 o 
   1   4   6       51.71       44.59      2.04 o 
   2   4   6       70.00       63.71      5.16 o 
   3   4   6       65.10       55.88      3.06 o 
   4   4   6        2.15        4.58      1.74 o 
   5   4   6       24.10       28.70      5.07 o 
  -5   5   6       29.85       31.98      4.78 o 
  -4   5   6       72.46       77.07      5.68 o 
  -3   5   6        0.41        0.69      1.70 o 
  -2   5   6       17.17       23.88      4.41 o 
  -1   5   6        3.40        2.04      1.76 o 
   0   5   6      143.53      123.29     17.29 o 
   1   5   6      204.17      214.76      8.54 o 
   2   5   6       13.63       17.18      2.95 o 
   3   5   6        7.32        5.32      1.76 o 
   4   5   6        9.03        5.54      2.11 o 
   5   5   6       12.70        2.97      3.91 o 
  -5   6   6        4.22        2.56      3.82 o 
  -4   6   6        6.48        6.45      2.89 o 
  -3   6   6        0.96        0.01      1.96 o 
  -2   6   6        3.82        1.04      1.93 o 
  -1   6   6       22.43       27.96      3.42 o 
   0   6   6       68.62       57.86      7.16 o 
   1   6   6        9.73       10.87      4.83 o 
   2   6   6       60.92       70.68      5.91 o 
   3   6   6       38.22       32.29      3.46 o 
   4   6   6        9.84       10.12      3.04 o 
  -4   7   6       35.95       38.25      5.34 o 
  -3   7   6        2.71        4.25      2.86 o 
  -2   7   6        7.40       11.57      3.29 o 
  -1   7   6        3.75        5.47      2.70 o 
   0   7   6       22.70       24.78      3.87 o 
   1   7   6       59.26       58.48      5.66 o 
   2   7   6        8.14       14.43      6.14 o 
   3   7   6        9.75        7.20      2.94 o 
  -3   8   6        5.62        7.56      3.57 o 
  -2   8   6        3.81        6.64      3.42 o 
  -1   8   6        1.91        0.81      2.52 o 
   0   8   6       20.34       12.12      3.65 o 
   1   8   6       17.80       20.27      4.25 o 
   2   8   6        0.06       -0.50      2.48 o 
   0  -9   7       25.39       28.75      5.31 o 
  -3  -8   7        1.97        3.77      4.29 o 
  -2  -8   7       10.81        9.01      4.11 o 
  -1  -8   7       10.16       11.17      3.89 o 
   0  -8   7        0.04        0.23      2.18 o 
   1  -8   7        6.09        4.33      2.24 o 
   2  -8   7       19.38       25.10      4.38 o 
   3  -8   7        4.02        2.26      3.07 o 
  -4  -7   7        1.06        1.01      6.62 o 
  -3  -7   7        0.05       -1.26      3.27 o 
  -2  -7   7        1.06        3.52      2.99 o 
  -1  -7   7        9.69        2.21      2.34 o 
   0  -7   7       97.38      103.13      4.71 o 
   1  -7   7        2.05       -0.09      1.27 o 
   2  -7   7       12.38        9.09      2.94 o 
   3  -7   7       29.90       37.40      5.22 o 
   4  -7   7       30.26       26.33      5.13 o 
  -5  -6   7        1.59        7.07      4.48 o 
  -4  -6   7       11.19       17.22      5.58 o 
  -3  -6   7        0.95        3.30      3.59 o 
  -2  -6   7        9.12       14.40      4.79 o 
  -1  -6   7       18.54       24.92      4.13 o 
   0  -6   7        6.01       10.17      1.69 o 
   1  -6   7       41.51       44.10      3.06 o 
   2  -6   7       78.86       80.45      4.21 o 
   3  -6   7       61.45       48.25      7.94 o 
   4  -6   7       14.43       22.47      4.61 o 
   5  -6   7        0.05        5.75      3.91 o 
  -5  -5   7       20.42       23.06      5.35 o 
  -4  -5   7        1.55        3.30      2.84 o 
  -3  -5   7        8.08       19.56     10.91 o 
  -2  -5   7       23.80       32.27      3.76 o 
  -1  -5   7        2.80        2.70      0.98 o 
   0  -5   7      241.27      256.58     10.81 o 
   1  -5   7       35.87       30.03      3.01 o 
   2  -5   7        4.28        8.73      3.46 o 
   3  -5   7        6.89       19.39      6.80 o 
   4  -5   7       51.71       42.68      5.15 o 
   5  -5   7        6.80       12.01      8.84 o 
  -6  -4   7        5.43        6.36      3.85 o 
  -5  -4   7        1.65        3.18      5.89 o 
  -4  -4   7       70.43       65.07      5.73 o 
  -3  -4   7        0.71        6.91      2.42 o 
  -2  -4   7       38.99       42.27      3.57 o 
  -1  -4   7      193.67      208.69      4.68 o 
   0  -4   7      125.27      121.52      3.53 o 
   1  -4   7      141.52      164.97      5.03 o 
   2  -4   7        6.50        6.56      1.25 o 
   3  -4   7       80.40       69.47      5.15 o 
   4  -4   7       53.86       76.81      9.79 o 
   5  -4   7        0.85       15.68      4.89 o 
  -6  -3   7       16.37       20.23      5.31 o 
  -5  -3   7        9.36        5.17      3.15 o 
  -4  -3   7        2.76        2.19      2.18 o 
  -3  -3   7      185.29      174.29      7.55 o 
  -2  -3   7      325.95      342.01     10.49 o 
  -1  -3   7      214.55      205.49      4.06 o 
   0  -3   7       78.71       77.41      2.31 o 
   1  -3   7       13.89       17.16      1.56 o 
   2  -3   7        0.61        0.09      1.24 o 
   3  -3   7        0.21       -0.16      1.53 o 
   4  -3   7       49.91       44.68      4.55 o 
   5  -3   7        0.06       -0.72      3.44 o 
   6  -3   7        0.46        4.17      3.79 o 
  -6  -2   7       14.92       29.98      8.65 o 
  -5  -2   7        1.28       -1.41      2.32 o 
  -4  -2   7      226.57      240.36      9.92 o 
  -3  -2   7        9.39       10.50      2.54 o 
  -2  -2   7       29.28       38.61      1.14 o 
  -1  -2   7      122.43      109.94      2.56 o 
   0  -2   7      323.08      364.21      6.21 o 
   1  -2   7      577.37      568.32      8.62 o 
   2  -2   7       12.42       13.97      2.20 o 
   3  -2   7      567.88      514.48     15.98 o 
   4  -2   7      270.12      314.23     12.89 o 
   5  -2   7        5.20        9.68      3.31 o 
   6  -2   7       11.82        0.07      2.64 o 
  -6  -1   7        2.78        3.02      2.93 o 
  -5  -1   7       25.16       24.75      3.74 o 
  -4  -1   7       35.43       48.35      6.50 o 
  -3  -1   7       35.58       43.49      2.16 o 
  -2  -1   7        9.95       11.25      2.01 o 
  -1  -1   7        3.64       -0.05      0.71 o 
   0  -1   7      422.15      416.55      6.71 o 
   1  -1   7      296.33      278.49     15.07 o 
   2  -1   7       19.53       20.80      4.11 o 
   3  -1   7       85.99       85.81      4.85 o 
   4  -1   7       28.37       27.00      3.70 o 
   5  -1   7        6.95        8.25      3.19 o 
   6  -1   7       21.64       31.01      5.29 o 
  -6   0   7       39.43       47.16      5.94 o 
  -5   0   7       10.59       14.13      2.90 o 
  -4   0   7       91.77      108.83      4.26 o 
  -3   0   7       43.37       63.85      2.80 o 
  -2   0   7       88.55       93.94      2.44 o 
  -1   0   7       74.39       40.38      1.50 o 
   0   0   7      695.11      955.23     13.89 o 
   1   0   7      452.26      395.25      6.39 o 
   2   0   7      468.42      424.10      9.85 o 
   3   0   7     1187.83     1114.78     28.68 o 
   4   0   7      398.34      431.43     15.38 o 
   5   0   7       12.25       24.84      4.22 o 
   6   0   7        8.60        5.57      5.09 o 
  -6   1   7        0.00       -0.05      1.70 o 
  -5   1   7       30.16       34.02      2.51 o 
  -4   1   7       71.01       71.23      2.92 o 
  -3   1   7       15.54       12.65      3.58 o 
  -2   1   7        6.53        5.37      0.93 o 
  -1   1   7      123.39      119.75      2.69 o 
   0   1   7        2.83        1.15      1.46 o 
   1   1   7      249.29      257.84     20.95 o 
   2   1   7       47.28       39.53      1.79 o 
   3   1   7      340.12      317.32      6.43 o 
   4   1   7        2.14        3.40      2.09 o 
   5   1   7       28.45       28.61      4.49 o 
   6   1   7       31.66       35.06      6.10 o 
  -6   2   7        6.42        9.72      2.25 o 
  -5   2   7        0.27        1.29      1.33 o 
  -4   2   7      102.27      116.29      4.38 o 
  -3   2   7        7.90        4.71      1.64 o 
  -2   2   7       23.09       28.46      1.40 o 
  -1   2   7       18.28       12.81      2.13 o 
   0   2   7      993.77     1141.24     34.65 o 
   1   2   7      409.56      333.09     23.78 o 
   2   2   7      121.68      100.95      3.06 o 
   3   2   7      207.08      202.61      5.93 o 
   4   2   7       50.86       61.13      3.73 o 
   5   2   7       35.28       47.09      5.23 o 
   6   2   7        6.44       10.81     10.04 o 
  -6   3   7        3.20        1.50      2.37 o 
  -5   3   7       17.38       12.13      2.56 o 
  -4   3   7       29.27       29.26      3.25 o 
  -3   3   7       19.99       22.98      2.66 o 
  -2   3   7      189.68      210.46      8.76 o 
  -1   3   7      820.38      824.54     33.76 o 
   0   3   7      511.91      489.04     11.06 o 
   1   3   7       20.93       14.28      1.87 o 
   2   3   7       14.52       17.00      2.84 o 
   3   3   7      243.18      253.60      7.20 o 
   4   3   7        5.53        9.24      2.37 o 
   5   3   7       42.15       33.75      4.59 o 
   6   3   7       10.96       14.77      8.86 o 
  -6   4   7        1.67        6.62      5.41 o 
  -5   4   7        3.66        6.18      3.03 o 
  -4   4   7       22.80       31.21      3.73 o 
  -3   4   7       34.61       30.23      5.74 o 
  -2   4   7       39.37       40.82      8.15 o 
  -1   4   7        9.48       17.54      2.51 o 
   0   4   7      320.00      297.15      9.45 o 
   1   4   7      125.95      116.76      3.91 o 
   2   4   7       19.95       22.26      6.66 o 
   3   4   7       39.32       30.28      2.65 o 
   4   4   7       28.12       31.84      3.06 o 
   5   4   7        0.34       11.77      4.25 o 
  -5   5   7        0.21       -2.72      2.72 o 
  -4   5   7        8.33       18.11      4.51 o 
  -3   5   7        4.42        7.71      4.32 o 
  -2   5   7       58.39       71.02      6.88 o 
  -1   5   7      185.01      187.79     18.93 o 
   0   5   7       40.53       43.58      3.84 o 
   1   5   7      152.27      154.63      7.19 o 
   2   5   7      108.58      109.16      7.47 o 
   3   5   7      163.73      154.25      9.11 o 
   4   5   7        0.30        0.44      1.62 o 
   5   5   7       11.49        2.66      6.13 o 
  -5   6   7       26.48       25.38      4.73 o 
  -4   6   7        6.26        5.49      3.04 o 
  -3   6   7        0.02       -1.62      4.35 o 
  -2   6   7        0.01       -0.14      1.77 o 
  -1   6   7       13.66       24.64      3.71 o 
   0   6   7       78.05       67.63      5.22 o 
   1   6   7       63.92       61.93      5.16 o 
   2   6   7        0.11        1.86      2.46 o 
   3   6   7       17.17       14.26      3.48 o 
   4   6   7       24.84       25.20      7.32 o 
  -4   7   7        3.98        9.65      3.93 o 
  -3   7   7       10.45       13.92      8.07 o 
  -2   7   7       27.26       34.68      4.57 o 
  -1   7   7       52.41       38.16      4.70 o 
   0   7   7       12.65       19.27      3.87 o 
   1   7   7       29.93       29.59      4.24 o 
   2   7   7       17.28       11.53      3.76 o 
   3   7   7       26.21       22.96      4.30 o 
  -2   8   7       13.56       14.91      4.04 o 
  -1   8   7        8.42        9.04      6.51 o 
   0   8   7        0.89       -1.30      4.46 o 
   1   8   7       17.62       11.22      4.03 o 
   2   8   7        3.51        1.08      3.07 o 
  -2  -8   8        4.96       -1.45      3.20 o 
  -1  -8   8       22.86       30.48      5.44 o 
   0  -8   8        2.41        5.41      5.78 o 
   1  -8   8        0.42       -2.28      2.77 o 
   2  -8   8       20.98       28.53      7.63 o 
  -4  -7   8        1.89        0.54      3.03 o 
  -3  -7   8        3.89        1.97      3.19 o 
  -2  -7   8       40.42       46.34      5.68 o 
  -1  -7   8        7.04       15.03      3.57 o 
   0  -7   8       73.68       71.15      5.28 o 
   1  -7   8      129.54      103.27      8.50 o 
   2  -7   8       31.63       38.16      4.78 o 
   3  -7   8        1.05       -1.41      3.88 o 
  -5  -6   8        7.36        8.22      4.46 o 
  -4  -6   8        8.39        5.28      3.73 o 
  -3  -6   8        1.02       -0.61      2.41 o 
  -2  -6   8        7.46        5.23      2.81 o 
  -1  -6   8       27.80       31.83      4.28 o 
   0  -6   8        4.42        4.08      1.66 o 
   1  -6   8        1.55        6.07      1.62 o 
   2  -6   8       45.77       58.84      5.35 o 
   3  -6   8       80.27       59.62      6.21 o 
   4  -6   8       13.85       18.96      4.38 o 
  -5  -5   8        1.51        2.40      3.26 o 
  -4  -5   8        6.61       13.19      3.88 o 
  -3  -5   8       15.63       13.03      3.38 o 
  -2  -5   8       88.66       94.54      6.13 o 
  -1  -5   8       37.04       32.29      2.52 o 
   0  -5   8       69.23       70.61      3.04 o 
   1  -5   8      192.68      172.66      7.20 o 
   2  -5   8       29.75       33.85      4.08 o 
   3  -5   8       30.09       25.50      3.78 o 
   4  -5   8        4.42       -0.16      2.23 o 
   5  -5   8        0.27        0.52      5.35 o 
  -6  -4   8       13.30        7.07      4.10 o 
  -5  -4   8        3.81        4.79      3.33 o 
  -4  -4   8       89.18       77.16      6.42 o 
  -3  -4   8       40.96       45.00      4.43 o 
  -2  -4   8        3.02        1.90      2.31 o 
  -1  -4   8        8.04        5.76      1.00 o 
   0  -4   8      117.75      111.40      3.54 o 
   1  -4   8      175.13      186.26      5.65 o 
   2  -4   8        0.53        1.86      1.92 o 
   3  -4   8       13.37        9.95      2.81 o 
   4  -4   8        0.67        6.09      5.77 o 
   5  -4   8       44.70       57.17      7.10 o 
  -6  -3   8        3.37        4.25      4.34 o 
  -5  -3   8        7.71        4.12      3.11 o 
  -4  -3   8       17.05       21.89      4.22 o 
  -3  -3   8       44.66       39.17      3.96 o 
  -2  -3   8      276.27      269.33      9.58 o 
  -1  -3   8      419.65      405.25      7.49 o 
   0  -3   8       86.52       88.85      2.71 o 
   1  -3   8       35.93       35.44      2.21 o 
   2  -3   8        4.94        5.49      2.03 o 
   3  -3   8      107.15      125.76      8.39 o 
   4  -3   8        0.48        2.08      2.31 o 
   5  -3   8        4.71        3.68      4.99 o 
   6  -3   8       17.58       23.40      5.92 o 
  -6  -2   8       12.73        7.12      3.80 o 
  -5  -2   8        4.81        9.04      3.52 o 
  -4  -2   8      135.99      139.66      7.61 o 
  -3  -2   8       68.06       52.59      6.17 o 
  -2  -2   8       42.30       38.12      3.15 o 
  -1  -2   8       25.99       40.85      2.72 o 
   0  -2   8      106.24      120.65      5.89 o 
   1  -2   8      123.83       95.53      7.22 o 
   2  -2   8        0.07        1.47      1.64 o 
   3  -2   8        1.02        5.45      2.25 o 
   4  -2   8        0.12        0.72      2.22 o 
   5  -2   8       10.54       21.96      4.36 o 
   6  -2   8        2.38        3.97      3.79 o 
  -6  -1   8        5.52        5.48      4.36 o 
  -5  -1   8        8.85       13.76      6.90 o 
  -4  -1   8       60.87       55.30      7.92 o 
  -3  -1   8        2.45        3.65      0.91 o 
  -2  -1   8       37.15       35.82      2.27 o 
  -1  -1   8       77.58       90.38      3.96 o 
   0  -1   8       35.16       24.92      2.26 o 
   1  -1   8      676.98      644.58     15.20 o 
   2  -1   8       81.11       69.41      4.56 o 
   3  -1   8      478.92      509.35     16.04 o 
   4  -1   8        3.78        1.95      2.25 o 
   5  -1   8       29.95       22.99      4.35 o 
   6  -1   8       32.68       40.98      6.28 o 
  -6   0   8       24.05       26.17      4.57 o 
  -5   0   8       48.24       47.19      6.79 o 
  -4   0   8        1.83        9.00      1.30 o 
  -3   0   8        0.13        5.32      1.02 o 
  -2   0   8        0.47       -0.78      0.78 o 
  -1   0   8       16.59       29.10      2.94 o 
   0   0   8       75.07      102.94      2.72 o 
   1   0   8      122.61       90.50      9.84 o 
   2   0   8       56.35       65.65      3.22 o 
   3   0   8       34.17       36.56      3.68 o 
   4   0   8       18.15       24.92      3.60 o 
   5   0   8       18.83       19.44      4.10 o 
   6   0   8       18.38       25.02      5.59 o 
  -6   1   8        1.69        1.20      2.26 o 
  -5   1   8        0.44        2.19      1.50 o 
  -4   1   8       63.02       54.07      2.65 o 
  -3   1   8       48.90       58.73      3.27 o 
  -2   1   8       48.52       51.50      2.08 o 
  -1   1   8      181.83      225.70      4.62 o 
   0   1   8      261.25      220.25      8.47 o 
   1   1   8      440.85      411.18     10.76 o 
   2   1   8        6.78        9.45      1.36 o 
   3   1   8      268.15      261.78      6.84 o 
   4   1   8        0.33       -0.21      1.93 o 
   5   1   8       30.47       21.73      4.00 o 
   6   1   8       13.67       21.55      5.15 o 
  -6   2   8       10.61        5.04      4.31 o 
  -5   2   8       19.32       21.20      2.35 o 
  -4   2   8       10.22       17.51      1.77 o 
  -3   2   8      131.04      104.29      3.32 o 
  -2   2   8      200.23      196.06      7.40 o 
  -1   2   8      556.39      592.33     20.20 o 
   0   2   8       50.74       50.22      2.26 o 
   1   2   8      153.76      150.12      4.92 o 
   2   2   8      423.24      420.50      8.78 o 
   3   2   8      176.28      172.60      5.13 o 
   4   2   8       11.93       17.20      3.45 o 
   5   2   8       26.14       31.61      7.28 o 
   6   2   8        1.67       -0.31      2.89 o 
  -6   3   8        0.96       -0.04      1.87 o 
  -5   3   8        0.74        3.81      2.21 o 
  -4   3   8       83.02       73.58      7.36 o 
  -3   3   8      115.69      130.32      5.94 o 
  -2   3   8       79.40       92.41      4.53 o 
  -1   3   8      229.02      241.44      9.02 o 
   0   3   8      388.05      401.33      7.64 o 
   1   3   8        0.04       -0.91      0.91 o 
   2   3   8       90.65       74.93      8.73 o 
   3   3   8       29.67       32.83      2.83 o 
   4   3   8        0.72        1.86      2.27 o 
   5   3   8        7.57        5.13      3.40 o 
  -6   4   8        3.58        1.26      3.78 o 
  -5   4   8        7.75       14.09      6.88 o 
  -4   4   8        1.91        3.83      4.10 o 
  -3   4   8      100.07       97.38      5.62 o 
  -2   4   8      177.07      165.22     26.06 o 
  -1   4   8      449.57      450.35     15.90 o 
   0   4   8       25.82       29.51      4.44 o 
   1   4   8      263.50      226.09     11.00 o 
   2   4   8      425.03      400.41     30.66 o 
   3   4   8       39.41       40.49      3.17 o 
   4   4   8       30.12       32.26      3.40 o 
   5   4   8       25.71       37.84      6.44 o 
  -5   5   8        6.63       12.79      3.73 o 
  -4   5   8       16.07       17.47      3.41 o 
  -3   5   8       53.02       66.23      5.04 o 
  -2   5   8       15.39       18.64      2.93 o 
  -1   5   8        7.84        2.27      2.01 o 
   0   5   8       53.84       60.97      4.51 o 
   1   5   8        0.77        1.33      1.86 o 
   2   5   8       12.03       12.79      2.78 o 
   3   5   8       49.97       56.88      7.03 o 
   4   5   8       37.40       37.55      6.58 o 
  -4   6   8        5.17        9.60      3.58 o 
  -3   6   8        4.56        2.77      2.45 o 
  -2   6   8       19.32       21.36      4.66 o 
  -1   6   8       76.07       81.90      6.01 o 
   0   6   8        4.33        2.92      2.30 o 
   1   6   8      202.84      198.47      9.73 o 
   2   6   8      171.41      151.48      8.36 o 
   3   6   8        1.00        4.59      2.88 o 
   4   6   8       12.19        5.98      3.93 o 
  -3   7   8       29.62       35.76      5.26 o 
  -2   7   8        2.28       -0.56      4.19 o 
  -1   7   8        1.47       10.27      4.84 o 
   0   7   8       26.58       31.37      4.63 o 
   1   7   8       22.37      145.28     82.46 o 
   2   7   8       10.00       13.78      4.00 o 
   3   7   8       15.09       21.12      4.75 o 
  -2   8   8       19.58       13.55      4.43 o 
  -1   8   8       60.86       61.20      7.02 o 
   0   8   8        4.59        3.88      3.04 o 
   1   8   8       16.31       17.02      6.28 o 
  -2  -8   9       19.60       24.84      5.47 o 
  -1  -8   9        1.36        0.63      2.81 o 
   0  -8   9       28.00       25.55      4.72 o 
   1  -8   9       95.61      103.53     12.13 o 
   2  -8   9        8.27      137.12     87.54 o 
  -3  -7   9        7.15       10.54      4.26 o 
  -2  -7   9        1.19       -0.74      2.69 o 
  -1  -7   9        9.03        9.44      6.67 o 
   0  -7   9        8.85       10.38      3.07 o 
   1  -7   9        9.93       11.75      3.13 o 
   2  -7   9        6.10        2.43      2.96 o 
   3  -7   9       24.06       35.31      6.06 o 
  -4  -6   9        6.09       -0.14      2.64 o 
  -3  -6   9       19.54       16.32      4.19 o 
  -2  -6   9       18.71       20.79      4.45 o 
  -1  -6   9        0.78        2.79      2.33 o 
   0  -6   9      159.15      132.23      9.71 o 
   1  -6   9      208.93      223.43      9.99 o 
   2  -6   9        2.81        3.74      2.73 o 
   3  -6   9       62.78       56.55      6.16 o 
   4  -6   9       40.75       44.79      6.73 o 
  -5  -5   9        1.40        4.15      3.63 o 
  -4  -5   9       18.86       12.17      6.76 o 
  -3  -5   9       35.96       51.99     10.65 o 
  -2  -5   9        1.47        0.14      5.01 o 
  -1  -5   9       97.34       85.86      3.33 o 
   0  -5   9      193.11      179.53      6.89 o 
   1  -5   9        2.94        2.80      1.27 o 
   2  -5   9        1.32        3.39      2.45 o 
   3  -5   9       76.96      104.52      7.86 o 
   4  -5   9        0.71        0.22      2.72 o 
   5  -5   9       12.60       21.48      5.41 o 
  -5  -4   9        3.51        5.74      3.59 o 
  -4  -4   9       35.71       34.00      4.81 o 
  -3  -4   9      113.60       95.93      6.53 o 
  -2  -4   9      125.70       98.63      5.59 o 
  -1  -4   9       33.89       34.78      5.21 o 
   0  -4   9      185.64      171.64      5.81 o 
   1  -4   9      207.89      225.55      9.39 o 
   2  -4   9       24.73       19.22      3.08 o 
   3  -4   9        8.28        8.70      3.84 o 
   4  -4   9       15.19       24.86      4.67 o 
   5  -4   9        0.01        1.29      3.27 o 
  -6  -3   9        0.17        5.96      3.66 o 
  -5  -3   9        7.25       13.18      3.82 o 
  -4  -3   9       76.90       64.10      5.65 o 
  -3  -3   9      157.98      150.90      8.03 o 
  -2  -3   9       12.60       19.94      2.93 o 
  -1  -3   9      445.96      472.52      9.10 o 
   0  -3   9      905.78      884.36     16.10 o 
   1  -3   9        3.90        2.01      0.96 o 
   2  -3   9       45.56       56.38      5.14 o 
   3  -3   9       41.11       56.91      5.10 o 
   4  -3   9        1.47        8.86      4.57 o 
   5  -3   9       30.42       28.86      5.33 o 
  -6  -2   9        1.14        3.40      3.44 o 
  -5  -2   9        9.17       22.75      4.94 o 
  -4  -2   9        5.29        4.23      2.54 o 
  -3  -2   9      105.17       93.50      6.00 o 
  -2  -2   9       96.71       91.05      2.60 o 
  -1  -2   9      125.38      134.21      3.61 o 
   0  -2   9       87.95       86.20      2.70 o 
   1  -2   9      102.18       99.33      2.85 o 
   2  -2   9       41.26       38.99      3.44 o 
   3  -2   9        3.59        2.23      2.20 o 
   4  -2   9       68.16       74.99      9.14 o 
   5  -2   9       15.13       18.66      4.56 o 
  -6  -1   9        1.55        1.25      2.90 o 
  -5  -1   9        2.55        2.61      2.58 o 
  -4  -1   9       71.57       62.84      4.87 o 
  -3  -1   9      295.75      297.93      8.05 o 
  -2  -1   9       26.72       29.27      1.80 o 
  -1  -1   9      179.72      205.20      4.58 o 
   0  -1   9      355.62      295.76      5.99 o 
   1  -1   9      204.63      194.48      6.75 o 
   2  -1   9        0.03       -0.86      2.12 o 
   3  -1   9      102.74      122.36      6.49 o 
   4  -1   9       25.19       17.40     10.08 o 
   5  -1   9        2.40       -3.06      3.06 o 
   6  -1   9        0.55       -4.07      4.07 o 
  -6   0   9        1.96        3.20      3.02 o 
  -5   0   9       40.61       41.34      4.71 o 
  -4   0   9       68.90       64.02      2.81 o 
  -3   0   9        1.36        2.56      1.40 o 
  -2   0   9       19.74       19.12      1.50 o 
  -1   0   9       23.27       17.24      1.34 o 
   0   0   9      145.74      152.49      4.28 o 
   1   0   9      209.45      213.85      4.70 o 
   2   0   9      112.06      114.38      2.85 o 
   3   0   9        4.18       10.55      7.22 o 
   4   0   9       92.20       91.69      6.33 o 
   5   0   9       23.32       39.98      5.48 o 
   6   0   9        0.44        5.24      3.95 o 
  -6   1   9        7.55       11.80      7.65 o 
  -5   1   9       20.53       12.45      1.98 o 
  -4   1   9       56.64       38.55      4.17 o 
  -3   1   9      293.29      323.78      9.69 o 
  -2   1   9       50.93       54.25      2.27 o 
  -1   1   9       10.94       15.69      2.26 o 
   0   1   9      182.41      147.23     13.09 o 
   1   1   9        3.32        2.33      0.91 o 
   2   1   9      125.66       93.61      7.75 o 
   3   1   9        3.41        8.31      2.47 o 
   4   1   9       50.41       33.20      4.75 o 
   5   1   9        0.23        3.18      3.06 o 
  -6   2   9        1.76        2.12      4.01 o 
  -5   2   9       33.07       35.08      3.97 o 
  -4   2   9       55.56       57.40      4.44 o 
  -3   2   9       50.38       53.08      5.14 o 
  -2   2   9       28.62       26.19      1.64 o 
  -1   2   9      360.44      361.90     15.63 o 
   0   2   9       66.46       66.42      3.59 o 
   1   2   9        0.58        4.60      2.93 o 
   2   2   9        4.66        3.36      2.41 o 
   3   2   9       24.33       26.89      4.62 o 
   4   2   9        9.87       13.05      3.55 o 
   5   2   9        0.50        4.14      3.20 o 
  -6   3   9        1.85        0.78      3.91 o 
  -5   3   9        1.19       -2.98      3.13 o 
  -4   3   9       83.39       65.28      5.94 o 
  -3   3   9      309.58      319.86     11.48 o 
  -2   3   9       14.25       16.47      2.61 o 
  -1   3   9       45.26       43.72      3.37 o 
   0   3   9      150.78      144.78      6.83 o 
   1   3   9      196.66      188.68     11.51 o 
   2   3   9      268.52      243.51      8.31 o 
   3   3   9        5.24        3.74      1.43 o 
   4   3   9       47.63       44.44      7.24 o 
   5   3   9        0.34        0.81      2.66 o 
  -5   4   9       18.33       16.56      4.76 o 
  -4   4   9       35.66       34.48      3.89 o 
  -3   4   9       10.65       19.22      3.04 o 
  -2   4   9        0.71       -1.73      1.82 o 
  -1   4   9      127.76      129.95      6.24 o 
   0   4   9       71.16       71.09      9.14 o 
   1   4   9       11.72       13.52      2.60 o 
   2   4   9        0.56        0.88      1.31 o 
   3   4   9        2.78        3.18      1.53 o 
   4   4   9        9.11       11.06      3.88 o 
   5   4   9        0.03       -3.92      3.92 o 
  -5   5   9        8.21        8.99      4.46 o 
  -4   5   9        1.31        5.92      2.95 o 
  -3   5   9       59.80       57.07     11.53 o 
  -2   5   9       19.04       19.00      3.19 o 
  -1   5   9       15.44       18.91      3.25 o 
   0   5   9       73.64       69.90      5.27 o 
   1   5   9      101.96       96.20      5.87 o 
   2   5   9       36.36       39.12      4.21 o 
   3   5   9        5.92        8.89      5.12 o 
   4   5   9       58.62       60.81      8.06 o 
  -4   6   9       21.15       23.03      4.56 o 
  -3   6   9       12.96       14.03      3.60 o 
  -2   6   9       45.75       53.75      4.81 o 
  -1   6   9        5.46       14.09      3.39 o 
   0   6   9       23.86       24.37      3.83 o 
   1   6   9       14.51       25.21      3.83 o 
   2   6   9        0.98        0.86      2.25 o 
   3   6   9        8.32        5.43      2.70 o 
  -3   7   9       17.68       16.09      6.47 o 
  -2   7   9       21.57       14.51      3.81 o 
  -1   7   9        5.72        2.32      2.84 o 
   0   7   9        7.78       10.23      4.97 o 
   1   7   9       16.70       19.47      6.90 o 
   2   7   9        6.35        8.46      7.20 o 
  -1  -8  10       17.13       11.91      6.55 o 
   0  -8  10       12.02       28.06      8.76 o 
   1  -8  10        1.46       -0.66      4.41 o 
  -3  -7  10       30.77       26.53      5.77 o 
  -2  -7  10        5.20        4.46      5.29 o 
  -1  -7  10        6.27        3.77      2.99 o 
   0  -7  10       30.57       47.13      5.34 o 
   1  -7  10        1.64        3.20      2.78 o 
   2  -7  10        5.10       15.53     10.54 o 
   3  -7  10       35.18       40.20      6.59 o 
  -4  -6  10       11.02       11.87      4.51 o 
  -3  -6  10       13.47       19.92      8.63 o 
  -2  -6  10        2.94        3.92      2.82 o 
  -1  -6  10       55.28       55.75      4.96 o 
   0  -6  10       32.43       33.32      3.12 o 
   1  -6  10        0.03        0.75      1.83 o 
   2  -6  10       51.46       50.50      4.98 o 
   3  -6  10       11.57       16.30      6.55 o 
   4  -6  10        3.21        5.84      4.31 o 
  -5  -5  10        1.70       -0.42      3.07 o 
  -4  -5  10        4.26        1.74      2.96 o 
  -3  -5  10       80.23       77.54      6.93 o 
  -2  -5  10        1.84       -0.37      1.95 o 
  -1  -5  10       29.59       25.63      3.92 o 
   0  -5  10       95.28      112.73      4.37 o 
   1  -5  10        0.10        0.28      1.09 o 
   2  -5  10        3.82        7.72      5.68 o 
   3  -5  10       24.55       57.10     18.01 o 
   4  -5  10       23.19       26.30      5.36 o 
  -5  -4  10       11.15        8.91      4.03 o 
  -4  -4  10       48.39       48.59      5.76 o 
  -3  -4  10        1.93        7.47      7.73 o 
  -2  -4  10       40.59       43.42      8.72 o 
  -1  -4  10      661.49      657.06     13.47 o 
   0  -4  10      354.11      343.28     14.36 o 
   1  -4  10        3.60        7.19      1.83 o 
   2  -4  10      166.94      167.43      8.37 o 
   3  -4  10       43.24       40.99      6.20 o 
   4  -4  10        5.87        1.94      2.77 o 
   5  -4  10       11.82        9.94      4.61 o 
  -5  -3  10        1.50        0.33      4.92 o 
  -4  -3  10       23.84       22.86      4.14 o 
  -3  -3  10      216.31      236.41     10.89 o 
  -2  -3  10       14.88       19.37      2.79 o 
  -1  -3  10        0.60        0.28      1.68 o 
   0  -3  10       91.82       88.08      3.19 o 
   1  -3  10       31.69       27.69      1.80 o 
   2  -3  10      102.84      118.81      8.80 o 
   3  -3  10        0.42        8.42      5.20 o 
   4  -3  10       43.39       37.08      8.63 o 
   5  -3  10        2.90        3.36      3.31 o 
  -6  -2  10        0.83       -3.72      3.72 o 
  -5  -2  10       33.24       25.42      5.35 o 
  -4  -2  10      180.16      159.89      8.86 o 
  -3  -2  10        0.34       -1.56      1.86 o 
  -2  -2  10       47.43       49.88      3.30 o 
  -1  -2  10     1068.26      997.51     17.81 o 
   0  -2  10      371.74      358.17      7.79 o 
   1  -2  10       24.01       27.04      1.91 o 
   2  -2  10      271.87      263.92     10.07 o 
   3  -2  10       33.47       19.26      3.53 o 
   4  -2  10       16.19       15.43      3.69 o 
   5  -2  10       21.79       22.50      5.02 o 
  -6  -1  10        8.42       11.16      4.25 o 
  -5  -1  10       54.52       52.43      6.05 o 
  -4  -1  10        4.01       11.20      4.31 o 
  -3  -1  10      102.74      120.91      7.64 o 
  -2  -1  10        8.81        9.61      1.45 o 
  -1  -1  10      115.47      100.20      3.81 o 
   0  -1  10       21.53       13.56      1.41 o 
   1  -1  10       23.80       29.62      3.46 o 
   2  -1  10       16.17       16.34      2.83 o 
   3  -1  10       44.65       51.92      7.82 o 
   4  -1  10      226.65      201.41     10.80 o 
   5  -1  10        3.24       12.09      4.17 o 
  -6   0  10        0.00       -0.91      2.66 o 
  -5   0  10       33.63       25.91      3.97 o 
  -4   0  10      227.38      244.70      8.95 o 
  -3   0  10        2.54        2.85      1.17 o 
  -2   0  10       11.95       16.00      2.27 o 
  -1   0  10      348.81      311.55      6.84 o 
   0   0  10       43.42       46.35      2.83 o 
   1   0  10      206.18      248.63      5.65 o 
   2   0  10      303.51      249.71     19.36 o 
   3   0  10       39.60       31.70      4.16 o 
   4   0  10        0.01        0.32      2.16 o 
   5   0  10       12.43       17.51      4.64 o 
  -6   1  10       18.47       20.10      6.57 o 
  -5   1  10       91.85       78.63      6.02 o 
  -4   1  10       32.04       43.40      3.66 o 
  -3   1  10       84.61       92.88      4.78 o 
  -2   1  10       90.83       82.55      3.78 o 
  -1   1  10      203.44      222.58     23.94 o 
   0   1  10       36.46       36.38      2.70 o 
   1   1  10      104.17      117.59      3.86 o 
   2   1  10        6.48        6.82      1.28 o 
   3   1  10       10.00       13.79      2.69 o 
   4   1  10      125.98      111.65      7.58 o 
   5   1  10        0.01        0.35      2.59 o 
  -6   2  10        0.96        0.12      3.44 o 
  -5   2  10       18.31       12.49      2.94 o 
  -4   2  10      112.16      113.97      6.03 o 
  -3   2  10        0.16        1.08      1.23 o 
  -2   2  10        2.53        4.03      2.26 o 
  -1   2  10      382.21      370.82      8.49 o 
   0   2  10      321.26      320.70     18.31 o 
   1   2  10        6.74        4.26      2.37 o 
   2   2  10       12.91       13.02      1.59 o 
   3   2  10        2.46        0.22      3.02 o 
   4   2  10        4.91       15.13      3.83 o 
   5   2  10        6.84       18.34      4.73 o 
  -5   3  10       32.40       32.12      4.28 o 
  -4   3  10        6.83        9.77      2.87 o 
  -3   3  10      170.26      174.01     18.68 o 
  -2   3  10      298.23      309.74     11.32 o 
  -1   3  10      175.16      146.47     26.79 o 
   0   3  10        0.01       -0.11      1.31 o 
   1   3  10       26.16       20.48      1.96 o 
   2   3  10        0.02       -0.26      1.16 o 
   3   3  10        5.85        9.20      2.32 o 
   4   3  10       16.00       21.29      4.57 o 
   5   3  10        0.34        4.46      3.83 o 
  -5   4  10        0.94       -2.66      2.66 o 
  -4   4  10       33.39       43.82      5.08 o 
  -3   4  10       13.86       10.34      3.33 o 
  -2   4  10       16.24       16.75      5.16 o 
  -1   4  10      112.63      113.20     13.92 o 
   0   4  10      140.26      139.51      6.85 o 
   1   4  10        7.26        5.51      2.23 o 
   2   4  10       17.74       24.60      3.50 o 
   3   4  10       12.75       13.52      2.30 o 
   4   4  10       11.33       10.88      3.94 o 
  -4   5  10       36.77       37.25      5.16 o 
  -3   5  10        8.16        6.56      6.02 o 
  -2   5  10       27.48       27.97      3.93 o 
  -1   5  10        2.92        0.21      1.79 o 
   0   5  10        3.61       12.95      8.19 o 
   1   5  10        0.03       -0.44      2.72 o 
   2   5  10        0.01       -1.87      2.09 o 
   3   5  10       12.23       12.39      3.09 o 
   4   5  10        5.35        4.45      4.97 o 
  -4   6  10        2.82       -1.26      2.95 o 
  -3   6  10       17.20       20.92      4.02 o 
  -2   6  10       23.57       30.12      4.39 o 
  -1   6  10        4.81        6.08      2.92 o 
   0   6  10        5.93        6.57      3.09 o 
   1   6  10        3.57       -0.56      6.24 o 
   2   6  10       26.82       28.61      4.33 o 
   3   6  10        9.31        6.25      3.51 o 
  -2   7  10        2.11        3.31      2.97 o 
  -1   7  10        3.97        2.20      2.83 o 
   0   7  10       38.17       41.81      5.89 o 
   1   7  10        7.69       16.05     10.91 o 
  -3  -7  11       12.48       19.90      5.32 o 
  -2  -7  11        1.65        3.79      3.52 o 
  -1  -7  11        0.88       -1.83      2.78 o 
   0  -7  11        4.11        1.70      4.43 o 
   1  -7  11        3.07        6.92      4.57 o 
   2  -7  11        0.66       -0.70      2.55 o 
  -4  -6  11       17.01       16.59      9.75 o 
  -3  -6  11        1.03        0.55      2.85 o 
  -2  -6  11        6.56       11.35      3.65 o 
  -1  -6  11        0.70        3.63      2.73 o 
   0  -6  11        4.98        7.15      1.86 o 
   1  -6  11       21.69       12.72      2.90 o 
   2  -6  11       42.68       48.79      4.98 o 
   3  -6  11        3.21       -0.04      2.52 o 
  -4  -5  11        4.77        3.00      3.36 o 
  -3  -5  11        6.67        8.95      6.99 o 
  -2  -5  11        8.61        6.30      3.15 o 
  -1  -5  11       41.05       40.82      4.12 o 
   0  -5  11        7.54        5.35      1.94 o 
   1  -5  11       26.13       21.58      3.72 o 
   2  -5  11       52.76       57.34      5.51 o 
   3  -5  11        3.47        1.19      2.73 o 
   4  -5  11       38.39       38.83      7.39 o 
  -5  -4  11        3.19        4.01      3.66 o 
  -4  -4  11       19.95       20.97      4.55 o 
  -3  -4  11        4.01       10.21      6.34 o 
  -2  -4  11        9.88       11.70      3.00 o 
  -1  -4  11       13.89       13.22      1.48 o 
   0  -4  11       35.77       30.49      2.20 o 
   1  -4  11       16.89       19.20      3.16 o 
   2  -4  11        0.01       -2.80      3.76 o 
   3  -4  11        0.02        1.06      3.25 o 
   4  -4  11        0.06       -0.72      2.77 o 
  -5  -3  11       18.87       20.73      9.92 o 
  -4  -3  11        8.07        8.33      4.79 o 
  -3  -3  11       48.64       46.39      8.40 o 
  -2  -3  11      180.58      177.15      9.91 o 
  -1  -3  11      324.02      300.72      7.16 o 
   0  -3  11       16.75       15.44      2.71 o 
   1  -3  11      118.40      109.55      3.69 o 
   2  -3  11       88.01      101.86      6.15 o 
   3  -3  11       25.64       19.22      4.56 o 
   4  -3  11       53.97       61.96      7.05 o 
   5  -3  11        3.87        2.66      3.38 o 
  -5  -2  11        0.26        3.98      3.30 o 
  -4  -2  11       10.49       21.82      3.96 o 
  -3  -2  11        0.66       -0.34      3.23 o 
  -2  -2  11      258.68      235.67      5.89 o 
  -1  -2  11       29.77       30.89      1.98 o 
   0  -2  11       79.82       87.94      3.53 o 
   1  -2  11       47.89       40.25      2.22 o 
   2  -2  11        2.81        3.13      3.03 o 
   3  -2  11       13.46       18.73      6.27 o 
   4  -2  11       26.35       40.34      5.36 o 
   5  -2  11        2.75        7.93      4.07 o 
  -6  -1  11        5.13        4.22      4.95 o 
  -5  -1  11       72.33       80.51     11.95 o 
  -4  -1  11       94.56       90.06      6.11 o 
  -3  -1  11        1.58        3.35      1.14 o 
  -2  -1  11       93.53       88.36      5.97 o 
  -1  -1  11       95.59       98.82      3.49 o 
   0  -1  11        5.88        8.41      1.39 o 
   1  -1  11      148.61      136.58      6.53 o 
   2  -1  11       20.44       19.10      3.10 o 
   3  -1  11       18.47       19.18      5.78 o 
   4  -1  11      105.90      103.51      7.88 o 
   5  -1  11       33.82       30.65     10.57 o 
  -6   0  11        9.74        4.50      4.81 o 
  -5   0  11       52.22       71.57     14.77 o 
  -4   0  11        0.67        2.97      3.71 o 
  -3   0  11       55.55       55.92      4.70 o 
  -2   0  11      759.58      788.40     16.58 o 
  -1   0  11      143.67      146.28      5.15 o 
   0   0  11      108.22      139.91      4.41 o 
   1   0  11       24.61       13.16      1.44 o 
   2   0  11        8.76       11.44      2.79 o 
   3   0  11       96.60       89.75      6.08 o 
   4   0  11       86.24       89.62      7.21 o 
   5   0  11        0.43       -0.01      2.92 o 
  -6   1  11        2.55        8.53      5.75 o 
  -5   1  11       51.58       47.33      7.80 o 
  -4   1  11      108.87      101.77      4.62 o 
  -3   1  11        0.01       -0.50      1.35 o 
  -2   1  11       66.83       69.48      3.27 o 
  -1   1  11       18.98       19.80      2.26 o 
   0   1  11        6.34        2.96      1.54 o 
   1   1  11       45.44       44.94      2.99 o 
   2   1  11       15.33       15.84      1.56 o 
   3   1  11       78.41       80.21      5.95 o 
   4   1  11       35.87       36.39      5.13 o 
   5   1  11       28.44       27.83      5.40 o 
  -5   2  11       54.65       65.57      9.33 o 
  -4   2  11        4.06       11.27      2.86 o 
  -3   2  11      236.03      218.65     16.72 o 
  -2   2  11      548.12      579.91     18.02 o 
  -1   2  11       14.23       14.22      1.72 o 
   0   2  11      333.75      370.52      9.19 o 
   1   2  11      185.64      170.10     14.36 o 
   2   2  11        9.35        9.24      1.48 o 
   3   2  11       10.91       12.53      3.29 o 
   4   2  11       20.62       30.16      5.90 o 
   5   2  11        0.86        4.23      3.70 o 
  -5   3  11        8.39       10.13      4.59 o 
  -4   3  11       43.29       35.78      4.60 o 
  -3   3  11        1.46        0.25      1.87 o 
  -2   3  11       82.97      103.36      5.85 o 
  -1   3  11       59.71       53.29      4.49 o 
   0   3  11      173.93      167.84     23.49 o 
   1   3  11        0.00        0.51      0.99 o 
   2   3  11       25.89       30.50      4.52 o 
   3   3  11       84.27       72.76      6.10 o 
   4   3  11        8.25        7.36      3.92 o 
  -5   4  11       35.41       43.68      5.91 o 
  -4   4  11        5.14       16.83      7.47 o 
  -3   4  11      155.92      129.48     20.73 o 
  -2   4  11      171.06      165.36      8.66 o 
  -1   4  11        3.37        0.17      3.75 o 
   0   4  11      115.14      118.32      6.44 o 
   1   4  11       59.12       63.42      4.88 o 
   2   4  11        0.08        2.05      2.50 o 
   3   4  11        4.17        4.57      4.08 o 
   4   4  11       13.17       14.75      5.28 o 
  -4   5  11       47.08       40.83      5.86 o 
  -3   5  11       27.80       44.61      5.28 o 
  -2   5  11        0.26        1.81      2.32 o 
  -1   5  11        0.07        6.51      2.68 o 
   0   5  11       29.73       43.33     10.59 o 
   1   5  11       19.94       25.21      5.20 o 
   2   5  11       55.92       54.55      5.06 o 
   3   5  11       35.47       32.28      7.40 o 
  -3   6  11       12.95        9.68      3.98 o 
  -2   6  11       26.93       31.92      4.77 o 
  -1   6  11        7.48        7.01      3.07 o 
   0   6  11        8.00        9.76      4.58 o 
   1   6  11        3.92        4.32      3.13 o 
   2   6  11        0.77       10.00      7.48 o 
  -1   7  11        0.90       -1.64      2.98 o 
   0   7  11        4.89       14.90      6.24 o 
  -2  -7  12        7.26       11.09      6.80 o 
  -1  -7  12        1.31        0.74      2.80 o 
   0  -7  12        1.77        2.33      4.99 o 
   1  -7  12       14.02       19.84      7.59 o 
  -3  -6  12        4.24        2.19      4.75 o 
  -2  -6  12       14.89       19.67      5.18 o 
  -1  -6  12        1.60        0.06      2.14 o 
   0  -6  12       16.12       16.36      5.17 o 
   1  -6  12        0.70        1.02      2.17 o 
   2  -6  12       22.49       26.66      8.45 o 
   3  -6  12       24.56       17.68     11.67 o 
  -4  -5  12       21.35       31.01      9.52 o 
  -3  -5  12        0.24       -0.64      2.59 o 
  -2  -5  12       16.70       16.00      3.91 o 
  -1  -5  12        0.14        2.60      2.38 o 
   0  -5  12        6.28        6.95      1.71 o 
   1  -5  12       28.27       31.08      4.41 o 
   2  -5  12        6.45       10.55      3.47 o 
   3  -5  12       12.13       20.97      6.47 o 
  -5  -4  12        0.10        0.95      3.22 o 
  -4  -4  12        5.57       11.80      4.13 o 
  -3  -4  12        7.82        9.47      3.51 o 
  -2  -4  12       36.15       28.73      5.55 o 
  -1  -4  12       12.44        8.19      1.48 o 
   0  -4  12      166.62      163.73      5.24 o 
   1  -4  12       40.68       45.92      4.19 o 
   2  -4  12        2.22        1.66      2.41 o 
   3  -4  12        4.79       -2.47      5.37 o 
   4  -4  12       14.25       21.08      4.98 o 
  -5  -3  12       12.28       14.22      4.77 o 
  -4  -3  12        7.77       19.80      6.55 o 
  -3  -3  12        6.79        1.52      2.49 o 
  -2  -3  12       37.97       41.28      4.27 o 
  -1  -3  12        2.32        1.23      2.44 o 
   0  -3  12       32.27       34.29      2.27 o 
   1  -3  12        3.56        1.99      4.16 o 
   2  -3  12        0.02       -0.92      3.32 o 
   3  -3  12       57.70       66.31      7.36 o 
   4  -3  12        7.79        7.83      3.98 o 
  -5  -2  12       10.70       14.33      4.46 o 
  -4  -2  12        0.38        2.58      2.67 o 
  -3  -2  12       33.35       28.11      3.74 o 
  -2  -2  12       66.54       60.26      2.75 o 
  -1  -2  12        0.62       -1.10      1.10 o 
   0  -2  12      142.57      150.46      4.93 o 
   1  -2  12       10.24       10.80      1.63 o 
   2  -2  12        0.32        1.80      2.15 o 
   3  -2  12       14.25       12.71      6.29 o 
   4  -2  12       51.96       58.50      6.91 o 
  -5  -1  12        1.42        4.12      3.47 o 
  -4  -1  12       41.03       33.57      4.27 o 
  -3  -1  12       57.32       71.04      5.25 o 
  -2  -1  12       51.34       50.38      3.07 o 
  -1  -1  12       98.06       83.31      3.25 o 
   0  -1  12       40.29       29.63      2.07 o 
   1  -1  12        1.52        2.00      1.94 o 
   2  -1  12       13.05       25.47      4.57 o 
   3  -1  12      131.33      142.65      8.55 o 
   4  -1  12        2.82        1.30      2.67 o 
   5  -1  12       45.39       46.79      7.01 o 
  -5   0  12       52.89       51.98      6.68 o 
  -4   0  12       16.98       17.03      3.06 o 
  -3   0  12        2.54        2.33      1.37 o 
  -2   0  12        0.21        0.17      1.41 o 
  -1   0  12        2.14        3.09      1.32 o 
   0   0  12       28.02       38.14      4.36 o 
   1   0  12        0.42       -0.84      0.96 o 
   2   0  12        5.80        5.72      2.48 o 
   3   0  12       10.35       11.57      3.86 o 
   4   0  12       81.38       78.18      7.23 o 
   5   0  12       39.84       38.27      6.72 o 
  -5   1  12        1.56        1.32      3.84 o 
  -4   1  12       68.81       51.69     10.03 o 
  -3   1  12      149.85      140.54     16.70 o 
  -2   1  12       70.34       76.98      3.80 o 
  -1   1  12       25.79       23.54      3.89 o 
   0   1  12      244.19      212.27      8.44 o 
   1   1  12       24.32       22.19      2.64 o 
   2   1  12       17.68       23.58      3.60 o 
   3   1  12      115.60      116.35      7.64 o 
   4   1  12        1.15        1.64      9.91 o 
  -5   2  12        9.89       13.99      5.98 o 
  -4   2  12        6.80        6.59      2.49 o 
  -3   2  12        0.06       -2.12      2.83 o 
  -2   2  12        0.02        3.72      2.11 o 
  -1   2  12       78.41       87.32      5.26 o 
   0   2  12        0.18       -1.29      1.73 o 
   1   2  12       15.16       24.90      2.28 o 
   2   2  12       29.59       21.89      2.07 o 
   3   2  12       20.17      163.00     86.40 o 
   4   2  12       17.89       28.94      4.95 o 
  -5   3  12        0.77       -3.23      4.26 o 
  -4   3  12       52.76       38.18      4.40 o 
  -3   3  12       88.37       97.74     10.10 o 
  -2   3  12        3.67        2.94      2.29 o 
  -1   3  12       16.70       23.32      3.40 o 
   0   3  12      379.61      362.60     12.89 o 
   1   3  12       62.55       73.91      4.84 o 
   2   3  12        1.99        5.48      1.65 o 
   3   3  12       42.29       36.76      4.60 o 
   4   3  12        7.20        5.02      3.40 o 
  -4   4  12       36.08       43.06      5.56 o 
  -3   4  12       29.42       26.40      4.13 o 
  -2   4  12        0.02       -0.48      2.08 o 
  -1   4  12      105.00      121.34     11.09 o 
   0   4  12        4.34        8.53      2.66 o 
   1   4  12       23.04       23.56      3.41 o 
   2   4  12       33.74       30.14      3.75 o 
   3   4  12       12.64       17.55      5.82 o 
  -4   5  12       12.05        4.89      3.69 o 
  -3   5  12       39.49       41.89      5.69 o 
  -2   5  12        9.15        9.55      4.38 o 
  -1   5  12        1.23        5.15      5.70 o 
   0   5  12       44.48       48.32      4.94 o 
   1   5  12        3.13       11.34      6.48 o 
   2   5  12        9.66       16.44      3.80 o 
   3   5  12       34.47       35.65      7.02 o 
  -2   6  12        0.38       10.81     11.65 o 
  -1   6  12       32.67       37.21      5.24 o 
   0   6  12        0.04        1.33      2.67 o 
   1   6  12       13.46       12.97      7.45 o 
   0  -7  13        1.86        4.48      5.89 o 
  -3  -6  13        0.83        0.61      3.31 o 
  -2  -6  13       45.77       43.77      5.85 o 
  -1  -6  13       13.98       12.70      3.41 o 
   0  -6  13       20.88       14.70      6.29 o 
   1  -6  13       10.63       16.76      4.77 o 
   2  -6  13        0.03       -1.71      3.12 o 
  -3  -5  13       14.16       16.44      4.82 o 
  -2  -5  13        3.88       10.79      9.97 o 
  -1  -5  13        6.13        6.16      2.97 o 
   0  -5  13       28.26       29.45      4.47 o 
   1  -5  13        0.34        1.20      3.58 o 
   2  -5  13       20.01       21.07      4.44 o 
   3  -5  13       63.13       59.29      7.23 o 
  -4  -4  13        9.38       21.69      6.07 o 
  -3  -4  13       33.42       33.28      5.18 o 
  -2  -4  13       74.96       61.30      5.73 o 
  -1  -4  13       20.08       25.55      7.55 o 
   0  -4  13       56.03       47.79      2.95 o 
   1  -4  13       59.13       63.22      5.12 o 
   2  -4  13       31.56       27.48      4.63 o 
   3  -4  13        3.11        9.39      3.86 o 
  -5  -3  13        1.23        2.18      3.53 o 
  -4  -3  13       24.42       22.01      4.66 o 
  -3  -3  13       14.85       21.57      4.15 o 
  -2  -3  13       23.57       20.00      4.30 o 
  -1  -3  13       42.97       49.65      4.40 o 
   0  -3  13      191.77      162.55      5.42 o 
   1  -3  13       34.39       35.85      4.69 o 
   2  -3  13        5.20        3.84      2.95 o 
   3  -3  13       71.35       75.51     17.10 o 
   4  -3  13       26.59       39.22      6.31 o 
  -5  -2  13       23.39       25.05      5.58 o 
  -4  -2  13        7.19        6.62      7.80 o 
  -3  -2  13       25.71       31.03      4.47 o 
  -2  -2  13       23.08       21.77      3.49 o 
  -1  -2  13       63.03       58.41      3.05 o 
   0  -2  13       10.00       12.62      2.15 o 
   1  -2  13       43.26       57.95      4.84 o 
   2  -2  13       17.40       17.14      3.56 o 
   3  -2  13        6.12       13.96      7.02 o 
   4  -2  13       24.30       45.88     19.70 o 
  -5  -1  13        3.88        3.51      3.35 o 
  -4  -1  13       36.20       33.09      4.52 o 
  -3  -1  13       30.42       36.68      4.53 o 
  -2  -1  13        2.82        1.96      1.32 o 
  -1  -1  13        3.01       -1.15      1.44 o 
   0  -1  13       39.65       42.98      4.99 o 
   1  -1  13        0.93       -0.22      0.96 o 
   2  -1  13       38.94       39.14      6.21 o 
   3  -1  13      110.80      115.03      8.08 o 
   4  -1  13       83.42       79.66      8.08 o 
  -5   0  13       16.81       18.59      6.55 o 
  -4   0  13       60.22       69.01      8.06 o 
  -3   0  13       17.07       15.72      2.13 o 
  -2   0  13        7.03        6.72      2.10 o 
  -1   0  13       73.90       70.52      5.58 o 
   0   0  13        1.44       -0.08      1.07 o 
   1   0  13       56.09       63.82      3.10 o 
   2   0  13       10.67       11.97      6.66 o 
   3   0  13       18.10       25.50      5.73 o 
   4   0  13       10.25        9.52      3.93 o 
  -5   1  13        2.04       -0.94      3.16 o 
  -4   1  13        6.69        0.57      3.35 o 
  -3   1  13        1.43        3.40      2.04 o 
  -2   1  13        7.84       11.23      1.91 o 
  -1   1  13       16.74       18.80      2.88 o 
   0   1  13       25.09       25.80      2.41 o 
   1   1  13        9.00       20.70      2.15 o 
   2   1  13        0.24        0.82      1.96 o 
   3   1  13       38.31       45.94      5.46 o 
   4   1  13       80.46       84.70      7.69 o 
  -5   2  13        0.01       -2.14      4.50 o 
  -4   2  13       38.19       43.43      4.88 o 
  -3   2  13        3.02        7.84      7.86 o 
  -2   2  13       26.21       18.28      3.15 o 
  -1   2  13      202.19      186.09     19.87 o 
   0   2  13       12.12       15.77      2.07 o 
   1   2  13       21.91       33.59      3.59 o 
   2   2  13       12.82       15.50      9.01 o 
   3   2  13       63.16       64.63      6.02 o 
   4   2  13        5.12        5.28      6.41 o 
  -4   3  13        3.76        5.29      2.85 o 
  -3   3  13        2.53        3.50      2.67 o 
  -2   3  13        1.11        2.84      2.41 o 
  -1   3  13       21.62       27.77      3.91 o 
   0   3  13       22.56       23.34      3.59 o 
   1   3  13       79.02       70.77      8.46 o 
   2   3  13       28.57       27.72      3.84 o 
   3   3  13        4.40        7.23      4.76 o 
  -4   4  13       20.50       27.45      4.82 o 
  -3   4  13        1.31        5.10      3.11 o 
  -2   4  13       17.33       21.98      4.48 o 
  -1   4  13       50.59       49.30     12.97 o 
   0   4  13        1.87        1.37      2.15 o 
   1   4  13        4.80        3.50      2.41 o 
   2   4  13        8.43        7.21      3.15 o 
   3   4  13       52.17       52.92      9.12 o 
  -3   5  13        8.02       13.64      3.91 o 
  -2   5  13        2.43        4.39      8.62 o 
  -1   5  13       42.26       35.07      5.91 o 
   0   5  13        0.11       -2.92      2.92 o 
   1   5  13       27.35       21.56      3.74 o 
   2   5  13        4.57        9.47      5.58 o 
  -1   6  13        0.10       12.11      8.38 o 
   0   6  13        0.03       -1.90      2.86 o 
  -2  -6  14        1.48       -1.34      3.17 o 
  -1  -6  14        4.64       13.69      6.95 o 
   0  -6  14        0.30        1.53      4.69 o 
   1  -6  14       10.87       13.22      7.23 o 
  -3  -5  14       13.98       17.96      6.96 o 
  -2  -5  14       13.57       17.60      4.46 o 
  -1  -5  14        3.30        4.00      3.30 o 
   0  -5  14       37.39       39.91      8.29 o 
   1  -5  14       35.64       26.46      7.15 o 
   2  -5  14        0.16        0.50      2.79 o 
  -4  -4  14        4.60       10.84      4.34 o 
  -3  -4  14        6.82        7.03      3.71 o 
  -2  -4  14        0.13        2.09      2.61 o 
  -1  -4  14       89.08       81.05      6.74 o 
   0  -4  14       17.09       19.74      3.12 o 
   1  -4  14       16.75       19.55      6.81 o 
   2  -4  14       32.49       22.65      4.62 o 
   3  -4  14       66.33       62.25      7.61 o 
  -4  -3  14        3.02       -0.21      4.54 o 
  -3  -3  14       28.21       30.42      4.57 o 
  -2  -3  14       15.88       22.21      3.85 o 
  -1  -3  14        1.73        0.79      1.32 o 
   0  -3  14      105.71       84.45      4.45 o 
   1  -3  14      116.88      108.68      7.37 o 
   2  -3  14       19.15       23.91      4.47 o 
   3  -3  14        1.65        1.08      2.92 o 
  -4  -2  14       38.45       42.20      5.69 o 
  -3  -2  14       43.49       49.36     13.61 o 
  -2  -2  14        0.75       -1.41      2.47 o 
  -1  -2  14      173.74      148.12      5.65 o 
   0  -2  14       40.46       44.77      3.05 o 
   1  -2  14       16.20       16.55      3.46 o 
   2  -2  14       15.63       13.68      3.67 o 
   3  -2  14       94.48       94.65      8.35 o 
   4  -2  14       18.29       17.36      5.14 o 
  -4  -1  14        1.96        7.78      3.50 o 
  -3  -1  14       15.47       19.91      3.86 o 
  -2  -1  14       29.95       32.54      2.90 o 
  -1  -1  14       50.04       42.78      4.60 o 
   0  -1  14       14.80       13.58      2.95 o 
   1  -1  14       40.79       38.08      4.75 o 
   2  -1  14        4.88       10.08      3.43 o 
   3  -1  14        3.48        6.89      3.27 o 
   4  -1  14       22.05        9.31      4.59 o 
  -5   0  14        2.37        6.90      4.99 o 
  -3   0  14       91.24       83.25      5.79 o 
  -2   0  14        0.57        0.41      1.29 o 
  -1   0  14       49.35       41.08      2.91 o 
   0   0  14        8.11       15.04      2.17 o 
   1   0  14       22.06       30.31      2.49 o 
   2   0  14       11.30        5.15      6.53 o 
   3   0  14      110.44      117.48      8.90 o 
   4   0  14       29.80       38.78     10.48 o 
  -4   1  14       14.11       11.87      5.61 o 
  -3   1  14       16.76       13.77      6.21 o 
  -2   1  14       35.45       37.85      3.87 o 
  -1   1  14       54.54       54.06      4.36 o 
   0   1  14        7.18        4.40      1.64 o 
   1   1  14       83.20       73.54      8.91 o 
   2   1  14       45.28       50.43      5.41 o 
   3   1  14       11.56       11.26      5.98 o 
  -4   2  14       34.02       45.85      7.96 o 
  -3   2  14        8.39        7.99      3.02 o 
  -2   2  14       16.73       17.08      3.41 o 
  -1   2  14       57.72       59.26      5.09 o 
   0   2  14       69.52      104.28     12.15 o 
   1   2  14       10.30       10.92      2.12 o 
   2   2  14        0.17        1.20      2.40 o 
   3   2  14       59.05       63.44      6.52 o 
  -4   3  14        0.58        3.01      2.94 o 
  -3   3  14       40.37       27.54      4.63 o 
  -2   3  14       30.53       38.02      4.55 o 
  -1   3  14       30.42       35.52      4.57 o 
   0   3  14        2.35        4.27      2.61 o 
   1   3  14       93.61       98.83     10.34 o 
   2   3  14       81.89       80.25      9.73 o 
   3   3  14       40.11       27.42      7.16 o 
  -3   4  14        2.53        9.33      3.59 o 
  -2   4  14        0.07        3.69      6.34 o 
  -1   4  14        4.65        5.80      3.18 o 
   0   4  14       31.96       38.75      9.22 o 
   1   4  14       12.57       15.48      3.52 o 
   2   4  14        0.13        3.86      4.36 o 
  -2   5  14        0.05        4.62      3.50 o 
  -1   5  14        4.04        3.32      3.16 o 
   0   5  14        0.25        0.08      2.30 o 
   1   5  14       22.75       23.85      4.41 o 
  -2  -5  15        0.01        1.16      7.62 o 
  -1  -5  15        5.63        9.40      6.17 o 
   0  -5  15        5.72        2.90      4.78 o 
   1  -5  15       56.04       65.47     11.40 o 
  -3  -4  15        6.52        5.52      3.71 o 
  -2  -4  15        2.88        1.11      2.67 o 
  -1  -4  15       55.61       48.86      5.06 o 
   0  -4  15       51.20       49.90      5.74 o 
   1  -4  15        8.12        8.43      4.39 o 
   2  -4  15        3.55        3.85      3.15 o 
  -3  -3  15        0.74        2.74      3.22 o 
  -2  -3  15        5.99        5.76      2.98 o 
  -1  -3  15       46.67       43.57      5.98 o 
   0  -3  15        0.09        0.67      2.51 o 
   1  -3  15       83.34       84.87      7.03 o 
   2  -3  15       83.31      100.88     10.59 o 
   3  -3  15       11.07        7.27      4.18 o 
  -4  -2  15        4.73        3.54      7.03 o 
  -3  -2  15       15.05       19.50      4.25 o 
  -2  -2  15        0.16       -2.61      2.61 o 
  -1  -2  15       12.04        7.39      1.87 o 
   0  -2  15       53.39       61.28      3.85 o 
   1  -2  15       21.48       20.30      3.90 o 
   2  -2  15       13.92       17.98      4.23 o 
   3  -2  15       14.16       20.86      5.15 o 
  -4  -1  15       57.05       36.97      7.80 o 
  -3  -1  15        9.52       20.48      4.05 o 
  -2  -1  15        1.66        2.55      1.55 o 
  -1  -1  15       78.64       75.19      4.38 o 
   0  -1  15       16.88       13.50      2.15 o 
   1  -1  15       33.80       32.42      4.58 o 
   2  -1  15       37.16       54.51      6.19 o 
   3  -1  15        3.46        2.93      3.28 o 
  -4   0  15        0.94        3.93      4.71 o 
  -3   0  15       34.93       26.06      6.38 o 
  -2   0  15       34.64       33.75      2.98 o 
  -1   0  15       14.48       19.85      2.59 o 
   0   0  15       21.60       29.51      2.91 o 
   1   0  15       18.60       17.88      5.65 o 
   2   0  15       12.77       14.48      3.77 o 
   3   0  15        2.49        2.66      3.11 o 
  -4   1  15       43.64       37.84      8.46 o 
  -3   1  15        2.76        3.90      3.12 o 
  -2   1  15        0.98        3.88      2.34 o 
  -1   1  15       85.21      102.61      6.17 o 
   0   1  15       44.16       28.29      2.82 o 
   1   1  15       21.40       13.86      3.33 o 
   2   1  15       35.90       43.94      9.94 o 
   3   1  15       11.21        7.14      3.88 o 
  -4   2  15        0.12       -5.47      5.47 o 
  -3   2  15       30.87       33.31      4.89 o 
  -2   2  15       23.73       25.66      4.17 o 
  -1   2  15        0.16        0.85      3.23 o 
   0   2  15       83.17       79.43      5.72 o 
   1   2  15      101.79       80.77      9.54 o 
   2   2  15       68.52       65.14      9.00 o 
   3   2  15       12.90       22.52      6.69 o 
  -3   3  15        0.03        0.08      2.37 o 
  -2   3  15        4.30        5.06      3.20 o 
  -1   3  15       86.95      111.73      7.95 o 
   0   3  15       64.44       60.28      5.83 o 
   1   3  15        3.61        2.59      2.60 o 
   2   3  15       15.73       20.95      6.29 o 
  -2   4  15       15.61       15.55      4.35 o 
  -1   4  15        0.08       -1.14      2.79 o 
   0   4  15       23.52       20.78      4.12 o 
   1   4  15       48.24       53.91      9.14 o 
  -2  -4  16        0.47        5.09      3.56 o 
  -1  -4  16        3.63       -1.32      4.59 o 
   0  -4  16       46.26       37.79      9.00 o 
   1  -4  16       51.78       50.72      5.78 o 
  -3  -3  16        6.76        8.15      4.18 o 
  -2  -3  16        6.49        6.65      3.53 o 
  -1  -3  16       72.90       78.20      6.18 o 
   0  -3  16      102.87       84.26      6.41 o 
   1  -3  16        2.75        4.29      5.57 o 
   2  -3  16       27.28       39.04      6.02 o 
  -3  -2  16       10.51       14.55      4.46 o 
  -2  -2  16       16.00       26.72      4.60 o 
  -1  -2  16        8.99       10.55      2.26 o 
   0  -2  16       13.70       17.56      3.63 o 
   1  -2  16       30.30       28.43      4.43 o 
   2  -2  16       13.81        9.15      4.00 o 
  -3  -1  16        3.48        5.13      3.30 o 
  -2  -1  16       16.89       24.68      4.37 o 
  -1  -1  16       29.82       39.51      3.42 o 
   0  -1  16      112.25       91.28     11.63 o 
   1  -1  16        3.23        7.46      3.51 o 
   2  -1  16       12.43       25.28      4.75 o 
  -2   0  16       38.79       44.13      4.43 o 
  -1   0  16       44.79       41.50      3.53 o 
   0   0  16        1.92        2.16      1.81 o 
   1   0  16        6.21        9.58      3.45 o 
   2   0  16        5.57       -0.60      2.83 o 
  -3   1  16       19.08       31.43      7.66 o 
  -2   1  16       26.65       34.34      4.42 o 
  -1   1  16       26.77       40.02      4.61 o 
   0   1  16      126.78       99.78      8.67 o 
   1   1  16       11.19       11.80      5.23 o 
   2   1  16        1.30        6.48      4.74 o 
  -3   2  16        9.48        8.62      5.35 o 
  -2   2  16       31.59       19.88      4.34 o 
  -1   2  16       25.95       26.45      4.56 o 
   0   2  16        2.61       -2.60      3.69 o 
   1   2  16       20.59       26.36      6.62 o 
   2   2  16       24.77       24.34      6.20 o 
  -2   3  16        4.41       15.37      6.63 o 
  -1   3  16       27.50       36.76      5.11 o 
   0   3  16      109.74       97.35      8.75 o 
   1   3  16       27.15       27.00      7.02 o 
  -1  -3  17        7.73        9.31      6.41 o 
   0  -3  17       41.70       22.57      7.75 o 
   1  -3  17        6.56        6.79      3.85 o 
  -2  -2  17       33.72       37.35      5.64 o 
  -1  -2  17       57.54       67.50     10.86 o 
   0  -2  17       38.48       52.46      5.57 o 
   1  -2  17        4.94        8.48      6.00 o 
  -2  -1  17       59.12       48.51      7.00 o 
  -1  -1  17       18.83       20.89      3.38 o 
   0  -1  17        5.66        1.10      2.20 o 
   1  -1  17        5.02       10.37      6.96 o 
  -2   0  17       13.41       19.04      4.99 o 
  -1   0  17       37.67       37.35      4.17 o 
   0   0  17       59.54       73.13      8.27 o 
   1   0  17        0.78        5.73      4.57 o 
  -2   1  17       48.99       55.76      5.88 o 
  -1   1  17       36.84       35.39      5.06 o 
   0   1  17        9.80       14.09      5.58 o 
   1   1  17       29.11       36.83      7.82 o 
  -1   2  17       20.39       18.86      4.06 o 
   0   2  17       53.56       66.63      9.75 o 
                                                 
